# Supplementary material for: Differentiation but not ALS mutations in FUS rewires motor neuron metabolism
Source: Nat Commun. 2019 Sep 12;10:4147. doi: 10.1038/s41467-019-12099-4 (PMC6742665; doi:10.1038/s41467-019-12099-4)
Supplement: Supplementary file 4 — Source Data File [file 41467_2019_12099_MOESM4_ESM.xlsx]

## Sheet: Fig. 1
	PANEL C	Con-1	Con-2	R521R	R521H	P525P	P525L
	Isl1+/DAPI+ (%)	80.6667	76.5	91.6	78	82.5	97.75
		86.6667	71	81.4	87.75	67	88
		91.5	85	74.1667	70.1111	92	78.75
	Smi32+/DAPI+ (%)	66.75	74	89.5	76.8	100	89.5
		78.6667	84	77.25	86.8	50	80.75
		78.25	93	89	71.4	100	79.6
	Chat+/DAPI+ (%)	72.3333	86	88.125	73.25	81.5	97
		90.6667	71	72.125	88.75	83	80.5
		82	85	85	75.7778	92	78.75

## Sheet: Fig. 2
	PANEL A	xPG	PEP	pyruvate	lactate	citrate	akg	Glu	malate
	Con-1 hiPSC 13C6 glucose	0.362541	0.393343	0.582743	0.636763	0.349053	0.303179	0.356282	0.295744
	Con-1 hiPSC 13C6 glucose	0.193325	0.124211	0.539644	0.679609	0.313854	0.265411	0.330208	0.266161
	Con-1 hiPSC 13C6 glucose	0.209949	0.134231	0.628522	0.628269	0.309676	0.2471	0.297423	0.247301
	Con-2 hiPSC 13C6 glucose	ND	ND	0.0425023	0.0299405	0.0767032	0	0.0137115	0.011989
	Con-2 hiPSC 13C6 glucose	0.876701	0.943467	0.640387	0.682014	0.259739	0.193282	0.250788	0.20339
	Con-2 hiPSC 13C6 glucose	0.638154	1	0.450488	0.409219	0.0103673	0.084625	0.115665	0.105583
	R521R hiPSC 13C6 glucose	0.858204	0.946319	0.623511	0.660259	0.324986	0.27591	0.291038	0.268849
	R521R hiPSC 13C6 glucose	0.184259	0.0789141	0.543493	0.654604	0.30353	0.27322	0.325712	0.264353
	R521R hiPSC 13C6 glucose	0.396557	0.209094	0.442446	0.521818	0.275172	0.253468	0.319272	0.261303
	P525P hiPSC 13C6 glucose	0.91772	0.977671	0.569848	0.557874	0.227064	0.115114	0.169564	0.160262
	P525P hiPSC 13C6 glucose	0.278802	0.231678	0.610122	0.685892	0.356602	0.305775	0.352698	0.299184
	P525P hiPSC 13C6 glucose	0.312819	0.330168	0.595061	0.658831	0.345286	0.287289	0.342151	0.286896
	Con-1 MN 13C6 glucose	0.993333	1	0.456049	0.431952	0.30829	0.305499	0.408907	0.303465
	Con-1 MN 13C6 glucose	0.975226	1	0.586241	0.586526	0.400999	0.351679	0.445865	0.353036
	Con-1 MN 13C6 glucose	0.983097	1	0.681259	0.61838	0.412393	0.434464	0.489439	0.429866
	Con-2 MN 13C6 glucose	0.992515	1	0.502926	0.365408	0.262481	0.225658	0.350048	0.26736
	Con-2 MN 13C6 glucose	0.971953	1	0.639477	0.583218	0.380626	0.393765	0.462141	0.38867
	Con-2 MN 13C6 glucose	0.961248	0.997166	0.58749	0.538181	0.379461	0.381895	0.456823	0.373439
	R521R MN 13C6 glucose	0.981049	1	0.516667	0.434559	0.314764	0.297766	0.402683	0.310176
	R521R MN 13C6 glucose	0.968632	1	0.59778	0.55343	0.330026	0.276075	0.38168	0.296983
	R521R MN 13C6 glucose	0.976368	0.993228	0.580372	0.522286	0.367986	0.317816	0.416272	0.340328
	P525P MN 13C6 glucose	1	0.927425	0.356957	0.261809	0.185801	0.186177	0.341698	0.224347
	P525P MN 13C6 glucose	0.929457	1	0.690841	0.718087	0.3813	0.314752	0.379442	0.339165
	P525P MN 13C6 glucose	0.960893	0.987711	0.680593	0.659387	0.410066	0.378555	0.433876	0.386428
	Con-1 hiPSC 13C3 lactate	0.00473572	0	0.180382	0.20046	0.133785	0.0748867	0.100969	0.0809182
	Con-1 hiPSC 13C3 lactate	0.0110936	ND	0.189478	0.200714	0.0997419	0.081562	0.103405	0.0860996
	Con-1 hiPSC 13C3 lactate	0.00240083	0	0.183503	0.183195	0.107198	0.0697242	0.0907543	0.0727198
	Con-2 hiPSC 13C3 lactate	0.00191733	0	0.13236	0.423741	0.100686	0.0651794	0.103108	0.0857461
	Con-2 hiPSC 13C3 lactate	ND	0	0.104624	0.623127	0.0355272	0.0432625	0.0894487	0.0643637
	Con-2 hiPSC 13C3 lactate	0	0	0.246436	0.421576	0.0336925	0.0446226	0.0644573	0.0577108
	R521R hiPSC 13C3 lactate	0.00133154	0	0.166353	0.201637	0.101693	0.0731491	0.115444	0.0842073
	R521R hiPSC 13C3 lactate	0.00406768	0	0.185501	0.203958	0.0872895	0.0763338	0.0962056	0.0817227
	R521R hiPSC 13C3 lactate	0.00534828	0	0.178007	0.184968	0.133296	0.069913	0.0929381	0.076499
	P525P hiPSC 13C3 lactate	0.0118866	0.0068053	0.187075	0.207668	0.133416	0.0895652	0.119195	0.094219
	P525P hiPSC 13C3 lactate	0.00538369	0	0.185092	0.195647	0.10049	0.0845497	0.115445	0.0888875
	P525P hiPSC 13C3 lactate	0.00569467	0.00190479	0.176752	0.182377	0.114949	0.0816008	0.104056	0.0859759
	Con-1 MN 13C3 lactate	0.00128797	0	0.283509	0.402739	0.269008	0.242517	0.327234	0.243472
	Con-1 MN 13C3 lactate	0.00195372	0	0.442372	0.529731	0.175741	0.249366	0.387647	0.269054
	Con-1 MN 13C3 lactate	0.000946761	0	0.282816	0.326248	0.208047	0.199654	0.242313	0.19771
	Con-2 MN 13C3 lactate	0.00609792	0	0.287458	0.382131	0.197853	0.178478	0.251224	0.18331
	Con-2 MN 13C3 lactate	ND	ND	0.270649	0.792705	0	0.0255956	0.318901	0.0766243
	Con-2 MN 13C3 lactate	0	0	0.354635	0.404667	0.239851	0.265233	0.325473	0.258236
	R521R MN 13C3 lactate	0	0	0.320266	0.401597	0.219957	0.162639	0.270288	0.182502
	R521R MN 13C3 lactate	0	ND	0.448406	0.701915	0.0287774	0.119812	0.31701	0.17496
	R521R MN 13C3 lactate	0	0	0.347028	0.382223	0.251866	0.221627	0.311096	0.241378
	P525P MN 13C3 lactate	0.00537315	0	0.206468	0.234061	0.160345	0.10235	0.132813	0.114704
	P525P MN 13C3 lactate	0	ND	0.415583	0.637515	0.0634339	0.133725	0.284614	0.174683
	P525P MN 13C3 lactate	0.00651236	0.000683201	0.237829	0.257675	0.180123	0.145144	0.184285	0.151953
	ND = not detectable
	PANEL B	x-Phosphoglyceric_acid_m0	x-Phosphoglyceric_acid_m1	x-Phosphoglyceric_acid_m2	x-Phosphoglyceric_acid_m3	Phosphoenolpyruvic_acid_m0	Phosphoenolpyruvic_acid_m1	Phosphoenolpyruvic_acid_m2	Phosphoenolpyruvic_acid_m3	Pyruvic_acid_m0	Pyruvic_acid_m1	Pyruvic_acid_m2	Pyruvic_acid_m3	L-Lactic_acid_m0	L-Lactic_acid_m1	L-Lactic_acid_m2	L-Lactic_acid_m3	Citric_acid_m0	Citric_acid_m1	Citric_acid_m2	Citric_acid_m3	Citric_acid_m4	Citric_acid_m5	Citric_acid_m6	alpha ketoglutaric_acid_m0	alpha ketoglutaric_acid_m1	alpha ketoglutaric_acid_m2	alpha ketoglutaric_acid_m3	alpha ketoglutaric_acid_m4	alpha ketoglutaric_acid_m5	L-Glutamic_acid_m0	L-Glutamic_acid_m1	L-Glutamic_acid_m2	L-Glutamic_acid_m3	L-Glutamic_acid_m4	L-Glutamic_acid_m5	L-Malic_acid_m0	L-Malic_acid_m1	L-Malic_acid_m2	L-Malic_acid_m3	L-Malic_acid_m4
	Con-1 hiPSC 13C6 Glucose	0.632228	0.0145437	0.0194667	0.333762	0.596614	0.0341619	-0.00828237	0.377507	0.412758	0.00353511	0.0202948	0.563412	0.351525	0.0110535	0.0246676	0.612754	0.256843	0.0679412	0.342684	0.134616	0.130877	0.0580166	0.00902105	0.430636	0.073794	0.254195	0.117321	0.0928753	0.0311785	0.344145	0.070006	0.287746	0.146714	0.111979	0.0394105	0.473593	0.125312	0.229215	0.134132	0.0377477
	Con-1 hiPSC 13C6 Glucose	0.79252	0.0286729	0.0308973	0.14791	0.916675	-0.0319152	-0.0106901	0.125931	0.463917	-0.00349202	0.011992	0.527583	0.313196	0.00543195	0.0206284	0.660744	0.330731	0.0395078	0.360438	0.0917091	0.119087	0.0521648	0.00636159	0.511353	0.0496095	0.237684	0.0885455	0.0843813	0.0284261	0.404712	0.046347	0.279543	0.121845	0.109928	0.0376249	0.540095	0.0909241	0.214606	0.120706	0.0336686
	Con-1 hiPSC 13C6 Glucose	0.777299	0.0301553	0.0231301	0.169416	0.888899	-0.00937453	-0.00319115	0.123667	0.363703	0.00725454	0.0208872	0.608155	0.363411	0.00789875	0.021227	0.607464	0.336805	0.0551894	0.337671	0.0994791	0.107368	0.0533847	0.0101023	0.52971	0.0576536	0.236941	0.0830078	0.0672596	0.0254284	0.446707	0.0519457	0.27623	0.1042	0.0895278	0.0313888	0.569481	0.0911246	0.197894	0.112789	0.0287112
	Con-2 hiPSC 13C6 Glucose	ND	ND	ND	ND	ND	ND	ND	ND	0.97537	-0.00191108	-0.00572094	0.0322623	0.987793	-0.00122424	-0.00572402	0.0191549	0.843725	-0.0329279	0.162601	0.0306264	-0.00358629	-0.000464116	2.65911e-05	1.06891	-0.0599307	-0.0094041	0.000361585	6.05226e-05	-8.92144e-07	1.01745	-0.0275325	0.0103388	-0.000209906	-4.19682e-05	-1.47617e-06	1.02126	-0.0207418	-0.00454235	0.00407174	-4.9259e-05
	Con-2 hiPSC 13C6 Glucose	0.122873	0.00199387	0.000231391	0.874902	0.0584629	-0.00203546	-0.000681781	0.944254	0.357992	0.000273067	0.0157553	0.62598	0.312277	0.00404082	0.0188405	0.664841	0.412581	0.0198605	0.394141	0.0530326	0.0881169	0.0327933	-0.000526035	0.637314	0.0337929	0.201979	0.0567005	0.055483	0.0147306	0.541105	0.0327034	0.238838	0.086909	0.0779864	0.0224588	0.651685	0.0637154	0.175811	0.0893813	0.019408
	Con-2 hiPSC 13C6 Glucose	0.379982	-0.0135024	-0.00518879	0.957958	0	0	0	1	0.551842	0.00200414	0.00907576	0.437079	0.594039	0.00208311	0.00827835	0.3956	1.05049	-0.0617622	0.00802522	0.00179575	0.0015399	-6.98132e-05	-2.28227e-05	0.8424	0.0077391	0.119933	0.0179784	0.010227	0.00172244	0.786901	0.0149324	0.133787	0.0341875	0.0268434	0.00334877	0.833746	0.0286052	0.0824916	0.05098	0.00417717
	R521R hiPSC 13C6 Glucose	0.137942	0.00401055	0.00643476	0.851613	0.0555383	-0.00193364	-0.000647676	0.947043	0.371086	0.00369986	0.0209729	0.604241	0.329652	0.00868609	0.0235789	0.638083	0.306473	0.0473468	0.353402	0.113003	0.119681	0.0541067	0.005987	0.498959	0.0508207	0.233017	0.0967648	0.0856446	0.0347937	0.483009	0.0429639	0.233416	0.10826	0.0959721	0.0363784	0.543653	0.0893567	0.199562	0.129888	0.0375407
	R521R hiPSC 13C6 Glucose	0.786259	-0.0127563	0.00541243	0.221085	0.923002	-0.0321354	-0.0107638	0.119897	0.421708	0.00239797	0.0154647	0.56043	0.332099	0.00776106	0.0217543	0.638386	0.348003	0.0504912	0.342359	0.102237	0.113459	0.0406451	0.00280538	0.490082	0.0571915	0.25163	0.0967273	0.0803892	0.0239803	0.393892	0.0594742	0.281959	0.131514	0.101845	0.0313172	0.527181	0.108046	0.217367	0.117858	0.0295479
	R521R hiPSC 13C6 Glucose	0.718432	0.00470528	-0.00392603	0.280789	0.84758	0.0499657	-0.0118009	0.114255	0.40676	0.00169305	0.0174434	0.574104	0.330884	0.00748065	0.0223163	0.639319	0.321364	0.0581401	0.336855	0.109228	0.118114	0.0512085	0.00508962	0.480464	0.0615839	0.251549	0.0952506	0.0843358	0.0268167	0.40258	0.058301	0.276609	0.125783	0.104526	0.0322021	0.520908	0.110255	0.217289	0.120165	0.0313838
	P525P hiPSC 13C6 Glucose	0.0841174	-0.00298906	0.00176082	0.917111	0.0230846	-0.00080372	-0.000269208	0.977988	0.427633	0.00294308	0.0161752	0.553249	0.43916	0.00420645	0.0155547	0.541079	0.495798	0.0210665	0.313706	0.073769	0.0661829	0.0292166	0.000260764	0.78374	0.0131967	0.150641	0.0232038	0.0240005	0.00521764	0.680108	0.0221898	0.19799	0.0463617	0.0411286	0.0122226	0.746263	0.0341289	0.118474	0.089144	0.0119901
	P525P hiPSC 13C6 Glucose	0.696226	0.0404445	0.0326853	0.230644	0.773757	0.00228146	0.017918	0.206043	0.387116	0.00154275	0.0178913	0.59345	0.305232	0.00680074	0.0227035	0.665264	0.269654	0.051783	0.343897	0.112219	0.13229	0.0738682	0.0162873	0.45154	0.0527853	0.246622	0.106795	0.10204	0.0402176	0.3717	0.0516191	0.280301	0.131348	0.118173	0.0468591	0.492311	0.0952712	0.225086	0.143026	0.0443058
	P525P hiPSC 13C6 Glucose	0.680505	0.0210829	0.0145505	0.283862	0.664715	0.0131952	0.0199308	0.302159	0.399726	0.0055524	0.017969	0.576752	0.333278	0.00645578	0.0214809	0.638785	0.285359	0.0562963	0.337032	0.111504	0.125737	0.0688045	0.0152679	0.466043	0.0602084	0.253902	0.0995925	0.0868724	0.0333813	0.385739	0.0527521	0.276831	0.128141	0.113945	0.0425928	0.507603	0.0988558	0.218444	0.134541	0.0405562
	Con-1 MN 13C6 Glucose	0.00688863	-0.000244783	-9.40666e-05	0.99345	0	0	0	1	0.54457	0.00250862	0.012898	0.440024	0.56581	0.00722398	0.0133649	0.413601	0.309198	0.080584	0.327584	0.137171	0.102707	0.0388886	0.00386691	0.419355	0.0894855	0.242155	0.132254	0.0815894	0.0351617	0.247	0.0941999	0.296271	0.188444	0.125333	0.0487517	0.453355	0.150786	0.210654	0.144144	0.041061
	Con-1 MN 13C6 Glucose	0.0250877	-0.000891478	0.0011561	0.974648	0	0	0	1	0.410456	0.00287611	0.0178694	0.568799	0.406406	0.0078148	0.0193116	0.566468	0.219199	0.0713773	0.275739	0.164932	0.14639	0.0934735	0.028889	0.406096	0.0607867	0.209699	0.132605	0.121994	0.0688186	0.257611	0.0603544	0.253114	0.18384	0.15627	0.0888101	0.422521	0.113249	0.205305	0.187363	0.0715622
	Con-1 MN 13C6 Glucose	0.0174192	-0.000618982	-0.000237866	0.983438	0	0	0	1	0.309178	0.00760596	0.0233764	0.65984	0.373148	0.00810898	0.0215744	0.597169	0.24008	0.0581982	0.248346	0.147253	0.15505	0.10808	0.0429938	0.290368	0.0602853	0.232978	0.160947	0.155408	0.100015	0.225791	0.0500892	0.228804	0.196544	0.181871	0.116901	0.319027	0.117397	0.234412	0.217788	0.111377
	Con-2 MN 13C6 Glucose	0.0077337	-0.000274813	-0.000105606	0.992647	0	0	0	1	0.495996	0.00342547	0.013852	0.486726	0.637322	0.00358118	0.008996	0.350101	0.413037	0.0408783	0.325869	0.111919	0.074014	0.0327663	0.00151667	0.558297	0.0547535	0.234105	0.0820617	0.0559412	0.0148414	0.354897	0.0675743	0.286215	0.146801	0.104028	0.0404845	0.532919	0.113341	0.187247	0.13156	0.0349324
	Con-2 MN 13C6 Glucose	0.027324	-0.000970944	0.00449659	0.96915	0	0	0	1	0.355279	0.00367684	0.0198767	0.621167	0.411345	0.00569242	0.0187525	0.56421	0.259958	0.0609864	0.27865	0.147633	0.131049	0.095297	0.026427	0.334645	0.0634781	0.242774	0.142869	0.135158	0.0810754	0.236641	0.0564459	0.265027	0.181308	0.163302	0.0972764	0.384176	0.101124	0.215046	0.212212	0.0874428
	Con-2 MN 13C6 Glucose	0.0400507	-0.00142318	-0.000546906	0.961919	0	0	0.00859458	0.991405	0.407337	0.00534017	0.0185227	0.5688	0.456851	0.00683106	0.0171254	0.519192	0.24627	0.0784389	0.269167	0.157878	0.141407	0.084822	0.0220176	0.31683	0.0917135	0.249681	0.159286	0.119394	0.0630949	0.221633	0.0735952	0.266969	0.199114	0.156254	0.0824352	0.366373	0.144633	0.230281	0.185554	0.0731585
	R521R MN 13C6 Glucose	0.0235771	-0.000837798	-0.000321954	0.977583	0	0	0	1	0.479945	0.00562919	0.0157241	0.498702	0.563138	0.0070583	0.0135609	0.416243	0.309049	0.0721611	0.320404	0.144132	0.105428	0.044475	0.00435101	0.432101	0.082958	0.246428	0.122411	0.0898091	0.0262922	0.266877	0.0835409	0.293017	0.180715	0.124973	0.0508763	0.449133	0.143414	0.212678	0.151513	0.0432626
	R521R MN 13C6 Glucose	0.0315902	-0.00112254	0.00200469	0.967528	0	0	0	1	0.397762	0.00403378	0.01855	0.579655	0.441352	0.00666663	0.0174658	0.534515	0.310936	0.0660883	0.301461	0.135179	0.109943	0.0623317	0.0140603	0.499963	0.0545596	0.223403	0.100312	0.0864235	0.0353392	0.334006	0.0589719	0.266014	0.155709	0.123935	0.061363	0.50849	0.0959482	0.185639	0.163159	0.0467638
	R521R MN 13C6 Glucose	0.0244201	-0.000867756	-0.000333466	0.976781	0.00699574	-0.000243565	-8.15827e-05	0.993329	0.411986	0.00838012	0.0201761	0.559458	0.4713	0.00877309	0.0182681	0.501659	0.255898	0.0755553	0.287178	0.150318	0.133924	0.0773209	0.0198054	0.42128	0.0734317	0.238229	0.125962	0.09679	0.0443069	0.282227	0.0686565	0.259252	0.179344	0.141524	0.0689964	0.421384	0.129809	0.218568	0.16819	0.0620493
	P525P MN 13C6 Glucose	0	0	0	1	0.0752018	-0.00261824	-0.000876986	0.928293	0.646718	0.00239965	0.00898806	0.341894	0.742992	0.00521495	0.00537305	0.24642	0.544384	0.00542668	0.358826	0.0638179	0.0225929	0.00477467	0.000177778	0.605925	0.078852	0.202916	0.0695654	0.0412013	0.00153984	0.318068	0.107647	0.308865	0.155321	0.0868888	0.0232103	0.578748	0.134119	0.167562	0.101256	0.0183152
	P525P MN 13C6 Glucose	0.0697132	-0.000619191	0.00487331	0.926033	0	0	0	1	0.303601	0.00248846	0.0211995	0.672711	0.273663	0.00510545	0.0230097	0.698222	0.280288	0.0425006	0.289223	0.11729	0.134306	0.102641	0.0337504	0.479513	0.0346795	0.213319	0.0964969	0.107693	0.0682981	0.3886	0.0316819	0.229927	0.126629	0.135695	0.0874675	0.47703	0.0648502	0.196214	0.188496	0.0734097
	P525P MN 13C6 Glucose	0.0367675	-0.00130651	0.0102157	0.954323	0.0100619	-0.000350318	0.00761095	0.982677	0.30835	0.00871625	0.0256704	0.657263	0.329737	0.00900643	0.0253409	0.635915	0.231832	0.0595901	0.270382	0.142266	0.146743	0.108314	0.0408727	0.360194	0.0614688	0.23419	0.138033	0.128054	0.0780603	0.297046	0.0498589	0.233989	0.165238	0.155532	0.0983355	0.387198	0.102257	0.216898	0.202192	0.0914553
	Con-1 hiPSC 13C3 Lactate	1.03657	-0.0220549	-0.0145218	4.27283e-06	1.04856	-0.036507	-0.0122281	0.000172869	0.83577	-0.00496399	-0.00359467	0.172788	0.811549	-0.000862841	-0.000520736	0.189835	0.673499	0.0484186	0.214614	0.0293101	0.0229057	0.0097128	0.0015403	0.834585	0.0457825	0.106547	0.00996196	0.00308809	3.57868e-05	0.775135	0.0518439	0.144854	0.0201845	0.00826545	-0.000282776	0.843128	0.0662471	0.0764153	0.0144175	-0.00020756
	Con-1 hiPSC 13C3 Lactate	1.01652	-0.0015006	-0.0147407	-0.000276007	ND	ND	ND	ND	0.823286	-0.000477661	-0.00291956	0.180112	0.81038	0.000379363	-0.000263899	0.189504	0.724576	0.0706165	0.180608	0.0205598	0.00425581	-0.000535168	-8.15218e-05	0.809182	0.0651825	0.109707	0.0130788	0.00306706	-0.000217623	0.761764	0.0673808	0.141635	0.0214074	0.0078667	-5.40044e-05	0.826526	0.0794805	0.0787971	0.0153587	-0.000162481
	Con-1 hiPSC 13C3 Lactate	1.04394	-0.0296033	-0.0144414	0.000107204	1.04856	-0.036507	-0.0122281	0.000172869	0.828393	0.000224008	-0.0013387	0.172722	0.828887	-0.000329039	-0.000730799	0.172172	0.727966	0.0574914	0.170328	0.0264876	0.0133107	0.00425866	0.000157307	0.848831	0.044226	0.0931283	0.0104026	0.00353896	-0.000126613	0.797426	0.0520066	0.127363	0.0173081	0.00610485	-0.000208778	0.862958	0.058462	0.0656948	0.0131184	-0.000232748
	Con-2 hiPSC 13C3 Lactate	1.04546	-0.0311663	-0.0144248	0.000128518	1.04856	-0.036507	-0.0122281	0.000172869	0.883446	-0.00266941	-0.00391811	0.123141	0.582521	-0.000472625	0.00559826	0.412353	0.752478	0.026983	0.190629	0.0160155	0.0124224	0.00150289	-3.09855e-05	0.858781	0.0391541	0.0949242	0.00530839	0.00194974	-0.000117049	0.767541	0.0567935	0.146612	0.0213396	0.00805424	-0.000340286	0.828478	0.0742829	0.0844888	0.0133098	-0.000559685
	Con-2 hiPSC 13C3 Lactate	1.05151	-0.0373648	-0.0143588	0.000213041	1.04856	-0.036507	-0.0122281	0.000172869	0.911766	-0.00236445	-0.00452718	0.0951258	0.378029	-6.58311e-05	0.0109281	0.611109	0.949133	-0.0123543	0.0598243	0.00280872	0.000706702	-0.000102175	-1.61806e-05	0.92666	0.00784339	0.0628633	0.00280935	-0.00012425	-5.14943e-05	0.797431	0.0530733	0.130857	0.0137368	0.00512657	-0.000224834	0.876834	0.0585008	0.0577884	0.00740917	-0.00053206
	Con-2 hiPSC 13C3 Lactate	1.05151	-0.0373648	-0.0143588	0.000213041	1.04856	-0.036507	-0.0122281	0.000172869	0.764246	-0.000528121	2.66252e-05	0.236255	0.584208	-0.000323768	0.00571863	0.410397	0.949616	-0.0056733	0.0553987	0.000888846	-0.000176993	-5.00077e-05	-2.9568e-06	0.919682	0.0176599	0.0585803	0.00286477	0.00128312	-6.97043e-05	0.871997	0.0254506	0.0879992	0.0104487	0.00428794	-0.000183296	0.902057	0.0381416	0.0496401	0.0106345	-0.000473306
	R521R hiPSC 13C3 Lactate	1.04731	-0.0330601	-0.0144046	0.000154342	1.04856	-0.036507	-0.0122281	0.000172869	0.85179	-0.0069838	-0.00466888	0.159862	0.810456	-0.000999483	-0.000575157	0.191119	0.723359	0.0607707	0.194595	0.0154725	0.00604044	-0.000125588	-0.000111595	0.829341	0.0579207	0.104143	0.00810531	0.000621874	-0.000132078	0.731474	0.0700773	0.166683	0.0232148	0.00890619	-0.000355168	0.827335	0.0806535	0.0812921	0.0114915	-0.000771845
	R521R hiPSC 13C3 Lactate	1.03868	-0.0242145	-0.0144988	3.37224e-05	1.04856	-0.036507	-0.0122281	0.000172869	0.828249	-0.0022071	-0.00219162	0.176149	0.807253	0.000142556	-0.000342246	0.192947	0.758809	0.0604699	0.171181	0.00906443	0.000485763	1.86029e-05	-2.89099e-05	0.822665	0.0606638	0.103093	0.0126597	0.000941824	-2.30196e-05	0.780268	0.0621889	0.131576	0.0193384	0.0068852	-0.000256187	0.835318	0.0763709	0.0760152	0.0129336	-0.000637728
	R521R hiPSC 13C3 Lactate	1.03464	-0.0200745	-0.0145429	-2.27308e-05	1.04856	-0.036507	-0.0122281	0.000172869	0.835854	-0.00157002	-0.00332374	0.16904	0.827052	-0.000258668	-0.000795949	0.174002	0.674267	0.0682912	0.185384	0.0332132	0.0231705	0.0129488	0.00272563	0.839254	0.0542694	0.0979407	0.00818026	0.000484504	-0.000128716	0.789359	0.0575742	0.129614	0.0172677	0.00645129	-0.000266052	0.848907	0.0700829	0.0695227	0.0115836	-9.58194e-05
	P525P hiPSC 13C3 Lactate	1.01549	-0.00194944	-0.0132509	-0.000290147	1.02716	-0.0145834	-0.0124892	-8.31016e-05	0.827146	-0.00257902	-0.00295969	0.178393	0.803533	-0.000183653	0.000108076	0.196543	0.661765	0.0682527	0.203651	0.0371498	0.0210796	0.00746751	0.0006344	0.794439	0.0607442	0.124578	0.014974	0.00553946	-0.000274721	0.727517	0.0667783	0.168364	0.0268527	0.0104994	-1.14748e-05	0.812689	0.0789562	0.0888516	0.0191145	0.000388255
	P525P hiPSC 13C3 Lactate	1.03714	-0.0263919	-0.0157852	-0.00481897	1.04856	-0.036507	-0.0122281	0.000172869	0.827956	-0.00111989	-0.00221986	0.175384	0.815291	0.000691259	-0.000102112	0.184119	0.722603	0.0731586	0.178444	0.0208037	0.00537619	-0.000284413	-0.000101012	0.800661	0.0668694	0.116572	0.013283	0.00283346	-0.000219057	0.731364	0.0738069	0.160638	0.024964	0.00911368	0.000113554	0.820706	0.0813445	0.0813914	0.0165148	4.34221e-05
	P525P hiPSC 13C3 Lactate	1.03355	-0.0189547	-0.0145548	-3.8001e-05	1.04257	-0.0303706	-0.0123012	0.000101224	0.836753	-0.00128073	-0.00275427	0.167282	0.829349	0.000194445	-0.000653144	0.171109	0.699981	0.0713314	0.179777	0.0300994	0.0152615	0.00350203	4.75119e-05	0.814257	0.0585677	0.109095	0.0136944	0.00446542	-7.9983e-05	0.762828	0.0610785	0.147647	0.0209966	0.00725774	0.0001921	0.829137	0.075553	0.0795956	0.0155701	0.000144644
	Con-1 MN 13C3 Lactate	1.04745	-0.033201	-0.0144031	0.000156263	1.04856	-0.036507	-0.0122281	0.000172869	0.729624	-0.00592614	0.00122012	0.275082	0.601424	0.00158237	0.00667653	0.390317	0.353867	0.130081	0.283019	0.126491	0.0740385	0.0299002	0.00260247	0.477911	0.13007	0.230578	0.097507	0.0514798	0.0124531	0.336228	0.125603	0.285055	0.150103	0.0793672	0.0236438	0.514725	0.184084	0.183643	0.0980561	0.0194919
	Con-1 MN 13C3 Lactate	1.04535	-0.0310487	-0.014426	0.000126914	1.04856	-0.036507	-0.0122281	0.000172869	0.562213	-1.34499e-05	0.00659341	0.431207	0.471143	0.00173838	0.0100601	0.517059	0.554841	0.07244	0.250543	0.0915257	0.0325448	-0.00137929	-0.000515436	0.482511	0.105744	0.232086	0.114394	0.0528164	0.0124493	0.282759	0.0999509	0.273096	0.179581	0.118353	0.0462611	0.496003	0.160473	0.19388	0.118462	0.0311821
	Con-1 MN 13C3 Lactate	1.04852	-0.0343041	-0.0143913	0.000171304	1.04856	-0.036507	-0.0122281	0.000172869	0.724373	0.0022126	0.00289121	0.270523	0.679293	0.00234575	0.00513094	0.31323	0.466553	0.129294	0.252159	0.0908345	0.0465111	0.0143843	0.000264076	0.541544	0.137638	0.207766	0.0750449	0.0344765	0.00353098	0.466412	0.131652	0.249158	0.0997059	0.0441109	0.00896135	0.580398	0.185215	0.160047	0.0660997	0.00824025
	Con-2 MN 13C3 Lactate	1.03882	-0.0276872	-0.0144146	0.00327974	1.04856	-0.036507	-0.0122281	0.000172869	0.721042	0.00045552	0.00218784	0.276315	0.622368	0.00183473	0.00624471	0.369553	0.498354	0.103979	0.258182	0.0870796	0.0397217	0.0129185	-0.00023402	0.600908	0.102638	0.200931	0.0641519	0.0272855	0.00408592	0.470858	0.105247	0.255171	0.107528	0.048327	0.0128686	0.642119	0.129723	0.145199	0.0731764	0.00978265
	Con-2 MN 13C3 Lactate	ND	ND	ND	ND	ND	ND	ND	ND	0.739558	-0.00126909	0.00146754	0.260243	0.203849	3.51335e-05	0.0161015	0.780014	1.086	-0.0735742	-0.0132108	0.000683053	0.000110713	-3.06419e-06	-7.21496e-07	0.977608	-0.00948321	0.0338641	-0.00163351	-0.000363632	7.90548e-06	0.403178	0.0759856	0.246146	0.150933	0.0994465	0.0243108	0.880256	0.0310006	0.053518	0.0337721	0.00145281
	Con-2 MN 13C3 Lactate	1.05151	-0.0373648	-0.0143588	0.000213041	1.04856	-0.036507	-0.0122281	0.000172869	0.650484	0.00197894	0.00556536	0.341972	0.59851	0.00266943	0.00737025	0.39145	0.405003	0.128804	0.266676	0.120803	0.0589152	0.020058	-0.00025963	0.435264	0.142539	0.2327	0.113892	0.0603329	0.0152718	0.343903	0.124942	0.277699	0.146527	0.0815445	0.0253845	0.485023	0.193674	0.196043	0.103295	0.021965
	R521R MN 13C3 Lactate	1.05151	-0.0373648	-0.0143588	0.000213041	1.04856	-0.036507	-0.0122281	0.000172869	0.688962	-0.00188751	0.00282218	0.310103	0.602554	0.00169299	0.00655661	0.389196	0.458355	0.101053	0.271669	0.0986319	0.0539685	0.0160526	0.00027074	0.646685	0.0814666	0.184932	0.0557916	0.0278743	0.00325042	0.443576	0.102236	0.263585	0.115005	0.0596068	0.0159907	0.647417	0.124898	0.143222	0.0735919	0.0108703
	R521R MN 13C3 Lactate	1.05151	-0.0373648	-0.0143588	0.000213041	ND	ND	ND	ND	0.556188	-0.000259528	0.00675469	0.437317	0.296055	0.000652476	0.0138012	0.689491	0.985809	-0.0540656	0.0727502	-0.00350377	-0.00102749	2.85193e-05	8.80745e-06	0.795301	-0.00474296	0.135158	0.0346166	0.0372911	0.00237618	0.424407	0.0624635	0.240771	0.139353	0.0954488	0.0375574	0.703368	0.0724618	0.117846	0.0872214	0.0191034
	R521R MN 13C3 Lactate	1.05151	-0.0373648	-0.0143588	0.000213041	1.04856	-0.036507	-0.0122281	0.000172869	0.657786	0.00263068	0.00561234	0.333971	0.621173	0.00311617	0.00703771	0.368673	0.388162	0.125663	0.272821	0.11954	0.0684367	0.0235898	0.0017868	0.517754	0.1223	0.218806	0.087207	0.0453853	0.00854821	0.368286	0.118884	0.275412	0.14067	0.0755585	0.0211893	0.515767	0.185093	0.185572	0.0956591	0.0179092
	P525P MN 13C3 Lactate	1.03957	-0.0276778	-0.0144258	0.0025297	1.04856	-0.036507	-0.0122281	0.000172869	0.805582	-0.00118231	-0.000417771	0.196018	0.775108	0.00124846	0.00176087	0.221882	0.602773	0.0824417	0.212437	0.0568523	0.0305643	0.0132965	0.00163572	0.769299	0.0663557	0.129614	0.024554	0.00959468	0.000582493	0.709596	0.0682681	0.160188	0.0434529	0.0161848	0.00231036	0.781609	0.0830367	0.0920154	0.0408894	0.0024498
	P525P MN 13C3 Lactate	1.05151	-0.0373648	-0.0143588	0.000213041	ND	ND	ND	ND	0.590519	-0.00115705	0.00567205	0.404966	0.362186	0.000218985	0.0119951	0.6256	0.876919	-0.0252693	0.133516	0.0135152	0.00168726	-0.000328805	-3.93173e-05	0.732346	0.0332951	0.163186	0.0452139	0.0251031	0.000855553	0.465926	0.0661206	0.239593	0.120275	0.0797591	0.0283262	0.69296	0.0820077	0.127171	0.08313	0.0147315
	P525P MN 13C3 Lactate	1.03398	-0.0209272	-0.0145121	0.00146016	1.04641	-0.034306	-0.0122543	0.000147172	0.770213	0.00257426	0.00224373	0.224969	0.749642	0.00252605	0.00337221	0.24446	0.535716	0.114604	0.229169	0.0725858	0.0349041	0.0122552	0.000766406	0.661636	0.103509	0.171282	0.0446058	0.0173826	0.00158339	0.590179	0.100653	0.209997	0.0665234	0.0273072	0.00534057	0.686296	0.133834	0.127094	0.0485354	0.00424156
	ND = not detectable

## Sheet: Fig. 3
	PANEL A - iPSCs					OLIGOMYCIN injection				FCCP injection				ANTIMYCIN injection
	Con-1	17.9888	16.6067	15.5654	15.0492	14.9819	7.58589	8.67465	8.296	8.52977	17.1892	14.4502	10.9856	8.44228	2.97491	2.68434	3.30002	2.74605
	Con-1	16.4599	16.5765	16.4353	16.1853	15.7234	8.21307	8.86238	8.84826	9.00607	18.2628	16.1671	12.0477	9.14081	3.59274	3.10516	3.37734	3.1257
	Con-1	16.3363	15.9132	15.6904	15.456	15.2387	7.82336	8.86525	8.36746	8.58535	19.3132	17.0198	13.2743	9.9806	3.25467	2.67337	2.77846	2.68981
	Con-1	15.5964	14.7293	14.4689	14.0962	14.1847	7.34344	7.99323	7.5049	7.60986	14.9039	13.3349	10.9764	8.29265	3.46893	2.78761	3.30281	3.12648
	Con-1	11.7907	11.4037	10.9939	10.7105	10.7878	5.2126	6.06304	5.04167	5.61329	10.964	10.0217	8.37806	6.79626	2.5008	2.23893	2.8653	2.29265
	Con-1	12.0009	11.2063	11.5104	11.745	11.643	5.59915	5.5696	5.8026	5.53427	10.4686	10.3373	8.29342	6.73502	1.89942	2.079	1.92877	1.76297
	Con-1	13.0533	12.1126	12.6237	12.5565	12.2578	6.04707	6.11898	6.25388	6.32274	10.9226	10.4965	8.87897	7.46868	2.74975	2.99133	2.94198	2.94176
	Con-1	9.23295	9.09345	9.46702	9.66751	9.40972	5.17444	5.21009	5.42975	5.45135	8.35921	8.18029	7.08154	6.34331	2.9645	2.84357	3.13972	2.97456
	Con-1	12.9578	12.678	12.7324	12.5556	12.362	6.29696	6.29998	6.42016	6.29169	10.5211	10.3846	8.39284	6.69403	2.85929	2.83956	2.84628	2.76143
	Con-1	21.7759	20.8041	19.7311	20.9218	19.7067	11.4772	10.5372	11.1136	10.9525	20.0136	17.7151	14.5922	12.0992	5.63881	5.73749	5.67151	5.63279
	Con-1	19.6809	19.665	20.2886	20.5475	20.6597	11.0292	11.5337	12.0213	12.5245	25.6932	20.4823	14.7289	11.1107	3.52175	3.39867	2.86948	3.16024
	Con-1	21.6914	21.582	21.8463	21.5908	21.5835	10.8868	10.7143	11.5033	11.2448	22.5127	16.7341	11.6171	8.49874	4.05964	3.82241	3.88508	3.82482
	Con-1	16.1379	16.2398	16.7848	16.4625	16.5725	9.23776	9.00187	9.27054	8.96199	16.2504	13.2712	9.92866	7.84875	4.17183	3.79907	3.16286	3.54518
	Con-1	25.206	24.7119	24.5278	24.0333	23.7366	12.8994	12.9787	13.832	13.7711	27.948	19.9681	13.1338	9.50077	4.60512	4.27765	4.00234	3.99012
	Con-1	17.9663	17.8116	17.8806	17.0704	16.8076	9.39172	8.86424	8.89994	8.44316	17.5327	14.1569	9.85338	7.5629	3.8265	3.14096	2.98749	3.06969
	Con-1	12.9807	12.3991	12.662	12.4349	11.9252	7.67996	7.29667	6.85258	7.10284	15.2968	11.7472	9.87462	7.00883	1.79642	3.06878	3.61586	2.12276
	Con-1	19.4349	20.025	19.5382	19.4552	19.0729	10.778	10.6704	10.2819	10.5012	18.4114	15.5183	11.4939	8.20944	3.67829	4.89676	5.30155	4.21753
	Con-1	10.8494	11.2213	12.2313	11.997	11.6135	9.11239	7.93444	8.01669	8.59554	13.4529	10.112	8.16067	6.08354	3.72908	4.55991	4.79463	4.69807
	Con-1	13.3498	14.0182	13.8448	13.4806	13.4454	8.11105	8.19996	7.19858	8.29686	15.6202	11.4016	10.5254	8.37837	3.7155	4.12948	5.65436	5.21197
	Con-1	15.1512	15.1111	14.2632	14.4427	13.8322	9.06504	9.18894	9.08398	9.12736	15.5978	12.9296	9.8099	7.67589	3.53324	4.38407	5.43188	4.73446
	Con-2	8.00549	7.43237	7.67004	7.63205	7.42029	4.0536	3.3556	4.98451	4.08548	7.1042	6.55209	4.86868	4.5982	1.95862	2.21603	2.02364	2.12195
	Con-2	19.4496	18.1433	18.5331	18.1565	18.5036	8.95732	8.70832	10.1585	8.97358	15.1616	13.9208	11.936	10.5442	3.44708	3.64412	3.28143	3.45031
	Con-2	12.203	12.4315	12.3738	12.0676	12.3123	6.29	6.21731	7.80558	6.43959	10.8175	10.066	8.68658	7.94818	4.22466	4.35476	4.04028	4.03678
	Con-2	20.3924	18.6841	19.0756	18.9253	18.5174	9.16082	9.00634	10.3075	9.17367	15.7265	14.5429	11.458	9.7382	3.83858	3.5596	3.52878	4.05014
	Con-2	24.0219	23.663	23.1047	22.9719	22.924	12.4261	12.3139	13.3355	12.5056	20.1836	19.0693	16.3468	14.5991	6.0524	6.28336	5.9792	6.06436
	Con-2	21.4376	20.455	20.1014	19.797	19.2053	9.29885	9.11409	10.8434	9.45578	14.7823	13.5436	10.3212	8.67707	4.32982	3.82927	3.68415	4.19514
	Con-2	24.8177	23.5258	24.4679	23.598	23.759	13.4651	13.3048	12.7242	12.7498	22.2839	19.443	16.6003	13.4177	5.83062	6.19428	4.69282	6.38015
	Con-2	19.3016	19.5041	22.0063	20.0341	19.554	10.9985	11.0488	11.1126	10.6729	18.1328	16.3664	13.817	11.3018	4.94684	5.66526	4.43145	5.66803
	Con-2	20.233	17.4371	19.5746	18.6352	18.9228	7.00568	7.47896	7.6777	7.65472	16.3381	13.2557	11.4766	9.15702	2.09871	2.30672	1.12325	2.37484
	Con-2	29.8994	27.4824	29.0088	27.7446	27.4937	15.3656	15.5985	15.1154	15.4435	26.9346	22.9527	19.1423	16.1069	6.15325	6.84121	6.00692	6.5359
	Con-2	13.8151	14.0129	16.4551	14.8763	15.3098	9.39789	9.23243	9.73208	9.55284	16.0645	14.977	12.9573	10.1576	4.3919	5.12365	4.5025	5.06266
	Con-2	17.5834	15.7536	16.6504	16.6728	15.6983	9.11758	8.22649	8.66448	9.3593	16.1156	14.3388	11.3601	8.4987	3.83268	4.27111	3.49092	4.13819
	Con-2	21.9208	25.0845	24.0955	23.3456	19.9914	14.1344	13.2808	11.6901	14.0799	20.9575	17.0553	10.4902	8.69327	4.3917	5.09533	6.98146	6.45699
	Con-2	22.6327	27.0555	24.7951	24.901	23.7595	17.4317	13.449	14.8558	15.7824	18.9912	17.3299	12.1543	9.67853	5.02041	4.39667	7.32375	5.73774
	Con-2	14.2886	17.9011	16.0075	15.7332	14.2116	11.4482	8.7704	8.46951	11.2427	13.3756	10.4552	9.54476	7.05458	7.69065	6.41044	7.92081	9.17804
	Con-2	9.25519	12.4492	11.5684	10.43	9.13626	8.25572	7.71916	7.32882	8.32281	10.2943	8.20806	7.58617	4.97284	2.34291	3.04297	4.67494	4.57686
	Con-2	3.48812	7.27801	8.73913	8.85936	7.08443	10.5472	3.65238	7.34641	8.27449	5.0095	6.11061	5.84889	4.53951	4.13566	6.30575	8.06396	7.79029
	Con-2	7.91816	9.34662	12.3529	9.62617	10.9485	18.5361	9.31196	10.0131	17.6547	9.01716	4.72879	7.73571	4.71345	-0.0961923	2.95645	18.0535	8.33407
	R521R	31.5638	29.6705	29.2389	26.9338	28.0006	10.5927	10.2922	11.0759	11.3148	22.3352	20.9338	17.2826	14.1037	4.51172	4.44583	3.02322	4.03945
	R521R	16.2163	15.4321	16.4485	15.0517	17.4778	6.39665	6.21994	6.23055	7.51374	14.4282	14.1018	10.4816	8.44091	1.22941	2.466	1.26924	0.967682
	R521R	7.84902	4.63498	5.84937	4.21896	6.63311	4.10936	2.95286	1.65703	3.67378	4.95085	7.08512	5.01585	4.21405	1.22884	2.04822	-0.406914	0.628736
	R521R	3.97532	3.38459	3.06025	3.06323	3.51838	2.01342	2.09502	0.271046	1.08448	2.92611	2.73055	2.1193	1.72871	0.198881	0.909033	-0.706324	-0.672637
	R521R	16.1598	13.936	14.7219	13.5476	15.0566	6.2837	5.63151	5.6771	5.74395	10.406	10.5259	9.24673	8.65887	2.36233	2.6306	2.1773	2.5938
	R521R	7.52154	6.1183	7.35777	7.67895	6.81104	3.78008	4.91563	4.72175	3.11983	5.3559	5.11281	5.31214	5.08783	3.04466	3.18831	3.05234	3.7956
	R521R	42.4419	39.0746	39.5485	38.3252	37.556	12.5836	13.3095	13.7489	13.3611	29.4422	27.671	24.2707	20.8708	3.96705	4.38684	3.57437	4.33592
	R521R	18.4598	15.9191	16.6893	16.9387	15.9995	5.98363	7.8418	8.14311	6.26021	11.5267	11.6706	10.7747	8.87268	3.56514	2.84502	3.27974	4.29145
	R521R	35.694	33.7112	33.6436	32.9787	31.7735	11.5271	13.3642	13.8628	12.9671	24.5921	23.8459	20.7703	17.8702	5.91316	5.67466	5.7228	6.10945
	R521R	23.2357	22.2272	22.0468	21.4303	20.774	7.83456	8.77769	8.6734	8.29987	16.6808	16.6494	14.9019	12.3026	3.48422	3.7338	3.44965	3.83396
	R521R	35.3213	32.3283	33.2693	31.9592	31.2173	11.4267	11.9945	12.6305	11.7272	24.021	23.0697	19.915	16.3044	4.22052	4.0274	3.84139	3.95625
	R521R	62.1575	61.3841	62.2981	62.0481	61.7332	23.8534	23.1358	25.3852	26.7679	60.1308	49.2479	38.7423	29.6101	8.81004	8.20747	7.94248	8.36051
	R521R	16.6357	16.189	17.3655	16.5855	16.7794	8.21474	7.71974	7.9272	7.63165	14.6546	13.3141	11.6885	9.65141	3.55295	3.35434	3.79425	3.79002
	R521R	20.5136	19.0954	19.7376	19.5381	19.3097	7.84732	8.297	8.18116	8.17599	16.1844	15.2109	13.3219	11.0308	5.03286	4.44817	4.55228	4.13366
	R521R	13.09	12.6933	13.2968	13.1612	13.4244	6.09047	6.22391	6.58299	6.13304	11.5878	11.2302	9.52867	8.25002	3.25923	3.18103	3.39242	3.31605
	R521R	25.484	25.4377	26.9787	26.9012	26.3757	11.4763	11.0201	11.0594	11.5324	25.1689	20.9365	16.0527	11.741	4.56607	4.60018	3.99909	3.9961
	R521R	22.1662	21.0505	21.11	21.1124	21.0537	9.46208	9.85186	9.92947	9.92993	19.5584	17.3025	13.3381	10.4811	4.96756	3.9117	4.189	3.92963
	R521R	20.107	20.7709	20.8111	19.5239	19.6594	11.1671	7.57269	10.8946	10.8867	20.8258	18.3815	14.9554	11.1577	5.87467	4.62709	6.29844	6.30916
	R521R	15.5544	14.9021	16.0445	15.1975	14.7753	6.51594	5.68596	7.0993	8.13055	14.9287	13.0545	10.5886	6.50394	3.26547	3.9944	4.9323	3.30221
	R521R	14.8001	14.8285	16.1466	14.0197	14.5588	9.76504	9.3633	9.95164	10.799	16.2213	13.5452	12.2005	9.78222	7.84742	7.2837	7.39425	7.09987
	R521R	16.5961	16.8947	17.15	16.3805	15.95	8.56102	7.60516	7.82167	8.54857	16.6931	14.0868	12.4987	9.59288	5.33759	4.32599	5.49112	4.89661
	R521R	9.90842	10.7225	11.2462	10.4566	9.60603	6.11608	4.11728	5.4801	5.73482	10.1456	8.66218	6.9499	5.12614	2.82371	2.10119	3.57011	3.33127
	R521R	10.6181	12.8113	13.5442	11.3487	11.8882	7.26109	4.93272	6.12779	6.24956	10.1985	9.39971	7.8055	5.85885	3.26063	3.10238	4.03999	3.67105
	P525P	23.1027	21.5048	21.4201	21.9126	21.3091	9.44158	9.93422	9.43687	10.4869	18.4456	16.6155	14.6959	12.684	3.83691	3.82147	4.69075	4.67001
	P525P	19.6107	18.207	16.5043	17.5787	18.4628	9.15994	10.3498	9.64923	12.598	19.348	17.6746	14.5135	14.4403	3.82467	3.80582	4.53191	5.15407
	P525P	18.1671	18.2589	17.2562	18.5631	18.4433	9.07126	8.68695	8.56492	9.33566	13.2552	13.8192	12.6228	10.8813	4.39975	3.89981	4.33727	4.75872
	P525P	7.9109	7.48983	7.09816	8.72518	8.94309	7.4124	5.54698	5.53771	6.35078	7.69537	7.33682	6.42736	6.30736	4.78389	2.7026	3.37893	4.58577
	P525P	18.5808	19.0185	19.1596	20.443	19.6252	10.1842	9.05172	9.03783	10.8463	16.9676	16.2581	13.9437	12.9004	4.43431	5.045	4.32485	6.7359
	P525P	14.0864	13.2435	13.9412	14.26	13.4203	5.4717	6.95517	6.359	6.36433	8.69325	9.32145	7.95901	7.35222	0.615125	1.38784	1.3831	2.44465
	P525P	15.1777	15.1948	14.7531	14.7988	14.1784	6.49347	6.32166	6.91897	6.42093	12.4431	11.605	9.59819	8.35643	3.1336	3.23414	3.36149	3.18966
	P525P	12.3889	12.2815	11.7946	11.8692	11.9329	5.34996	5.18169	5.54695	5.14515	8.91654	8.42805	6.8084	6.4554	2.49882	2.59803	2.32039	2.63432
	P525P	20.1036	19.701	18.776	17.881	16.3635	6.56346	7.65625	7.88146	6.97854	12.7455	11.4607	8.9554	8.33626	2.5499	2.92764	2.73574	2.66824
	P525P	24.6461	23.6894	23.1532	22.5958	21.5211	8.17589	7.3749	7.96037	7.10531	13.1569	11.6424	8.98501	7.80006	2.39394	2.77153	2.55325	2.33784
	P525P	11.3743	11.9523	11.5329	11.4266	11.3939	4.97057	5.03866	5.33277	4.76568	8.60232	7.41711	6.46498	6.07073	2.21225	2.45719	2.70605	2.84712
	P525P	79.8546	82.8395	82.2958	80.7424	78.7323	26.6564	32.2697	33.8936	34.5121	76.3859	61.2307	49.2104	37.7057	9.6342	9.07751	8.68211	8.83944
	P525P	17.8606	17.0079	17.4988	17.1782	16.2441	8.7763	8.50313	7.85651	7.54885	16.9546	15.3769	12.1764	9.55002	5.41133	3.08287	2.96367	3.48199
	P525P	17.8793	18.1938	17.9009	18.091	17.6118	7.681	8.43974	8.05105	7.40676	15.0194	14.2528	11.6234	8.73869	3.84855	3.19321	2.87193	3.42647
	P525P	36.1398	35.2835	35.3092	34.3675	33.6279	13.2064	14.4905	15.1943	13.8224	31.4796	26.0126	19.6517	14.1676	5.28096	5.13658	4.67004	5.0028
	P525P	33.9674	33.4673	34.1809	34.0201	34.2007	15.4578	14.754	14.9796	14.5107	35.409	29.2983	21.1752	15.139	5.7492	4.83671	4.84699	5.10677
	P525P	16.3604	16.9082	17.0685	16.2723	16.1488	7.89944	7.20888	8.19892	8.0002	17.2957	15.1129	11.3501	10.2059	3.6902	2.75639	2.4742	3.53713
	P525P	16.3751	18.8496	19.0641	18.611	17.6601	11.9219	9.61456	10.4485	11.7035	20.1533	18.5418	15.6206	14.0273	7.68773	6.45001	7.55581	6.97213
	P525P	7.22618	7.24519	7.54803	7.62664	6.53993	4.06105	3.50538	3.62199	3.28836	7.73669	6.61693	5.17313	3.86057	2.57994	2.05511	2.39371	2.4013
	P525P	11.8454	12.6526	12.5462	11.9633	11.5355	6.76377	6.05478	5.96391	6.15076	13.2725	12.0851	8.97256	7.31608	3.45923	2.75463	3.3144	2.99789
	P525P	14.4886	14.4122	14.9295	14.5171	14.0116	6.42392	6.03138	6.09992	6.66891	14.5435	12.2188	9.55576	7.86059	3.15561	2.84549	3.36048	2.95393
	PANEL A -MNs					OLIGOMYCIN injection				FCCP injection				ANTIMYCIN injection
	Con-1	9.64296	10.3733	9.60457	9.31162	8.86925	5.6504	4.27473	3.79701	3.84822	33.0957	33.7514	34.3523	48.3182	7.82636	6.38316	5.68591	6.32675
	Con-1	21.0344	20.836	20.1993	20.1341	20.1563	9.99097	7.03235	5.96015	5.22217	36.3894	35.6446	34.7895	34.1166	12.2883	6.61811	5.13187	4.95679
	Con-1	0.425322	1.85022	1.52864	0.578938	0.485675	2.3737	0.769285	0.864254	0.794574	2.35815	2.59794	2.98032	2.29406	1.2391	1.80938	1.17487	1.70286
	Con-1	35.8819	34.6491	34.6154	34.8826	34.6247	16.1776	10.469	9.19872	8.1483	68.8393	59.3027	57.4751	58.3093	5.4732	8.56204	9.39418	8.24778
	Con-1	20.1273	19.6862	19.1903	19.074	19.0337	6.54971	4.38889	4.42119	4.31809	46.8441	45.8929	41.0178	37.4764	7.48111	6.59383	6.35662	6.57592
	Con-1	39.8241	39.0453	38.2142	36.9003	37.3027	12.0623	11.2831	11.5581	10.9559	60.0826	53.2904	51.4652	48.692	11.6361	12.4296	12.207	11.4992
	Con-1	44.1166	43.5353	41.1562	42.228	44.0491	10.6287	10.4982	11.5581	10.5973	144.221	151.448	139.303	127.949	11.7226	15.7005	16.21	18.1235
	Con-1	40.5947	41.5892	39.8149	38.8024	40.2434	10.9243	10.9606	11.9824	10.7783	70.7048	62.9846	61.1987	53.5951	12.6002	11.9399	13.4355	14.522
	Con-1	39.7384	42.1307	40.2682	38.6653	39.27	11.3644	11.4431	11.6772	11.0583	59.7437	56.7693	53.9464	41.6672	13.2683	13.0744	12.8321	12.5338
	Con-1	22.9558	25.7196	22.8431	21.0305	23.0787	7.60182	9.24435	9.02794	8.64907	36.2813	30.0289	25.093	23.4439	8.56216	8.31202	9.21201	10.1475
	Con-2	38.2166	37.7481	37.7802	37.8532	37.1594	20.9843	15.9225	13.8792	12.6623	62.2603	57.3834	54.4911	51.8075	20.7746	15.596	12.5185	9.84055
	Con-2	28.737	29.0387	29.5154	29.4779	29.0481	16.3982	12.747	11.3439	11.2348	64.8417	54.8438	52.215	50.9879	12.6516	9.06355	8.08048	7.6137
	Con-2	18.3536	19.1942	18.4571	18.4746	18.106	9.02118	7.44192	6.2181	6.52814	44.2971	22.123	5.0721	4.3065	3.98811	4.35178	4.91646	4.04434
	Con-2	66.9507	72.4561	73.7688	76.3188	76.4956	62.613	50.4578	43.3358	39.8644	140.693	138.897	145.995	146.884	80.5693	43.493	38.0716	37.8114
	Con-2	52.8216	26.5061	16.3248	12.6097	9.25546	9.86668	9.34554	6.03337	6.5644	8.59897	9.09718	10.1326	9.14821	5.01616	3.63536	5.18597	3.89326
	Con-2	149.9	138.32	133.284	133.96	131.944	99.4701	75.5217	61.0875	52.3994	105.891	92.8742	90.2433	91.7304	46.7416	40.5543	31.7002	22.4496
	Con-2	34.2042	34.5498	32.8591	35.4078	34.7388	17.7408	14.061	19.3893	18.0207	51.9141	46.5868	48.8186	43.5418	12.8176	14.3078	18.3114	17.6717
	Con-2	24.578	25.9844	24.3915	27.0926	26.7755	13.6818	12.1247	13.9604	13.9181	46.1395	40.629	42.5477	40.7745	9.95815	10.9387	13.3265	13.1359
	Con-2	29.5544	31.3282	30.0986	31.7431	31.4015	9.55227	10.0194	9.70682	10.6836	51.5687	43.6334	42.3998	37.3459	7.63188	6.8441	10.3281	10.0112
	Con-2	35.6644	35.6967	33.81	35.5299	34.4282	11.385	8.92988	12.6835	11.3499	48.8226	46.121	46.2444	41.1388	10.4377	8.38359	10.8906	10.0523
	Con-2	28.795	29.2205	28.8677	30.2284	29.3793	11.9221	8.61031	11.6245	10.521	44.3235	42.5312	43.1186	40.6438	11.065	10.2663	10.8523	10.7246
	Con-2	32.0903	32.9636	32.2302	33.0638	33.7566	13.4385	10.2714	13.6546	12.4186	52.1609	53.0864	50.7587	38.2429	13.8486	12.6908	12.0861	14.2528
	R521R	50.2513	48.4682	48.6097	47.8898	47.8658	26.3716	17.8043	13.4079	11.8915	136.101	122.935	119.067	116.837	2.72021	5.63758	5.87901	6.27671
	R521R	11.8645	10.7	10.7609	10.8078	10.7623	4.66339	4.87379	3.94389	3.62145	20.1828	19.5861	19.6806	18.3203	3.80363	3.2863	3.06702	2.97359
	R521R	14.4821	14.097	14.3545	14.3045	14.0263	4.34759	3.45834	3.17044	2.67469	25.2099	23.1036	24.4452	23.0966	3.29736	2.37802	2.21773	2.24213
	R521R	55.6267	54.2694	54.0128	54.0352	53.8151	26.1128	18.774	14.3583	11.9767	72.7823	60.4964	58.6686	65.5972	6.27582	5.10305	7.53616	7.4505
	R521R	20.3951	19.9797	19.9128	19.7571	19.6896	10.153	7.34477	5.92712	5.10248	37.0426	35.5326	34.9704	35.4791	4.6257	3.74361	3.66419	4.01322
	R521R	44.6157	46.78	44.3717	44.2585	45.6214	13.1895	16.2131	15.9215	15.1139	84.373	80.8507	78.2654	73.593	15.3957	17.5604	18.3908	19.7454
	R521R	30.5108	29.4846	28.8513	29.6438	28.5532	8.9254	9.49005	9.49107	9.73192	89.5145	101.598	105.664	105.721	17.2466	15.6011	15.1128	14.5151
	R521R	32.6265	33.1321	33.5742	33.1515	32.4208	11.4507	11.4393	11.3553	9.84283	79.1704	77.7588	78.4277	75.9288	12.9499	13.8751	14.4223	14.4277
	R521R	25.7331	25.8457	25.5485	25.1337	25.2785	7.88022	8.4047	8.10561	7.15002	50.4035	49.331	49.1761	49.5427	8.81568	9.26571	9.39653	8.90084
	R521R	24.918	24.6724	24.189	24.3	23.896	9.90713	9.62388	9.47922	9.51278	44.9297	44.0933	43.3369	41.1391	9.74552	10.2631	10.4679	10.1814
	R521R	18.5212	20.0299	18.6457	18.6951	18.0409	7.54497	7.44966	6.43796	6.0955	40.4167	38.6663	37.4421	33.6813	8.02756	6.87724	7.47285	7.6733
	P525P	10.1286	9.96445	9.61569	9.37076	9.07771	3.89219	3.49713	4.09141	3.77856	21.662	20.9608	19.3146	17.9467	3.38824	3.39329	2.8796	2.96252
	P525P	11.8597	12.2221	11.7332	11.612	11.7543	4.41079	4.19396	4.68987	4.12575	27.4436	26.1144	23.8061	22.0672	3.19431	3.25857	3.21419	2.70432
	P525P	13.8155	13.2517	12.9057	12.9089	12.5521	5.06694	4.18692	4.81782	4.07182	33.5132	29.8874	27.6277	26.12	3.11929	3.34997	3.66978	3.14761
	P525P	10.147	10.1555	10.2613	10.2	10.1616	3.78223	3.95875	4.14005	3.94979	24.24	21.8431	19.778	18.1809	3.04338	3.25295	2.99707	2.59862
	P525P	12.712	12.5014	12.2704	12.1981	11.5528	4.47777	4.31236	4.66401	4.38882	27.9271	26.2826	24.7873	23.0256	2.64988	3.35526	3.27212	3.04469
	P525P	8.82997	8.67255	8.47663	8.2337	7.9669	3.19247	3.14871	3.38866	3.09955	19.0733	18.2918	16.6164	14.835	2.38677	2.31571	2.23101	1.93246
	P525P	16.6431	17.2649	17.0891	16.4319	16.288	6.60001	6.35429	6.31316	5.85305	22.1274	21.2277	21.3746	18.9798	7.40199	6.93021	6.24847	6.19074
	P525P	26.3411	26.6727	26.0849	25.7034	25.7083	7.48088	7.03085	7.50829	7.06624	47.3988	42.721	40.2043	33.4745	7.19998	7.79584	7.24759	7.04831
	P525P	24.2025	24.5501	25.1651	24.87	24.9951	6.57618	5.85193	6.26525	6.20935	38.8821	38.8204	34.2888	25.6508	5.77801	6.38251	5.81652	6.03454
	P525P	47.4219	46.9313	46.1146	45.8222	45.8619	10.3959	10.3393	10.6573	11.3878	66.926	67.7918	51.2038	43.4946	8.91182	9.3505	9.07976	8.64516
	P525P	31.549	31.362	31.0025	30.6249	30.6385	9.28116	7.8305	7.90406	7.48255	44.8569	43.5977	37.8139	33.2629	6.72531	6.37241	5.82081	6.09147
		ATP coupled 02 consumption (pmol/min/ug protein)				basal respiration (pmol/min/ug protein)				maximal respiration (pmol/min/ug protein)				spare respiratory capacity (pmol/min/ug protein)				proton leak (pmol/min/ug protein)
	PANEL B	iPS	MN		PANEL C	iPS	MN		PANEL D	iPS	MN		PANEL E	iPS	MN		PANEL F	iPS	MN
	Con-1	7.05679	11.3594		Con-1	11.8145	21.3595		Con-1	9.55276	36.9821		Con-1	-2.2617	23.0046		Con-1	4.75767	-0.278936
	Con-1	6.45708	26.232		Con-1	10.092	22.7463		Con-1	6.93868	37.5485		Con-1	-3.15333	16.6848		Con-1	3.63493	-1.80575
	Con-1	9.1929			Con-1	16.3874			Con-1	11.2606			Con-1	-5.12676			Con-1	7.19447
	Con-1	5.69647			Con-1	10.1875			Con-1	7.20168			Con-1	-2.98578			Con-1	4.49099
	Con-2	8.22992	25.73		Con-2	12.9289	19.8709		Con-2	7.79158	51.1503		Con-2	-5.13736	38.404		Con-2	4.69902	2.06735
	Con-2	9.59843	18.8616		Con-2	15.7916	26.1771		Con-2	10.7972	33.4275		Con-2	-4.9944	13.7811		Con-2	6.19317	0.78477
	Con-2	3.82356			Con-2	9.02409			Con-2	3.65667			Con-2	-5.36741			Con-2	5.20053
	R521R	8.28424	19.6306		R521R	12.0785	25.32		R521R	7.83857	31.7823		R521R	-4.23994	23.8271		R521R	3.79427	5.68933
	R521R	15.6494	19.3783		R521R	21.2144	17.021		R521R	12.4832	52.3623		R521R	-8.73121	35.3412		R521R	5.56504	-2.35726
	R521R	15.139			R521R	21.7699			R521R	14.3615			R521R	-7.40839			R521R	6.63091
	R521R	7.12788			R521R	10.1365			R521R	6.87427			R521R	-3.10952			R521R	3.00863
	P525P	7.96518	6.84848		P525P	12.6435	7.93035		P525P	8.60856	19.9993		P525P	-4.03497	12.069		P525P	4.67835	1.08186
	P525P	9.66009	21.2942		P525P	13.3127	21.96		P525P	6.50586	31.6513		P525P	-6.8068	9.69133		P525P	3.65257	0.665803
	P525P	21.5793			P525P	31.7227			P525P	20.7707			P525P	-10.9519			P525P	10.1434
	P525P	6.71474			P525P	9.92648			P525P	7.80623			P525P	-2.12025			P525P	3.21173
		lac ox (nmol lactate/h/mg prot)				glucose ox (nmol glucose/h/mg prot)				2DG (% of iPSCs)				glycolysis (umol glucose/h/mg prot)				Q ox (nmol glutamin/h/mg prot)				FAO (nmol palmitate/h/mg prot)
	PANEL G	IPS	MN		PANEL H	IPS	MN		PANEL I	IPS	MN		PANEL J	IPS	MN		PANEL K	IPS	MN		PANEL L	IPS	MN
	Con-1	2.63086	4.81016		Con-1	8.49862	1.38022		Con-1	1.01227	0.198067		Con-1	8.14079	0.469668		Con-1	2.00239	4.41332		Con-1	2.77735	0.883402
	Con-1	3.11915	8.85078		Con-1	6.83268	1.37258		Con-1	1.09751	0.0977469		Con-1	5.76683	0.5764		Con-1	2.8193	1.4536		Con-1	0.507109	3.28082
	Con-1	3.2553	4.50729		Con-1	5.23935	1.64304		Con-1		0.594787		Con-1		0.959974		Con-1	1.75479	0.948416		Con-1	1.13069	0.317105
	Con-1	1.21225	3.89414		Con-2	1.03076	0.825089		Con-2	1.09751	0.177841		Con-1		1.97347		Con-2	0.473539	2.22333		Con-2	2.10767	2.33226
	Con-1		6.36281		Con-2	0	10.4301		Con-2	1.24037	0.257218		Con-1		1.60149		Con-2	2.33406	1.7288		Con-2	5.98125	3.37768
	Con-1		8.9218		Con-2		11.0088		Con-2	0.950699	0.385646		Con-1		2.09778		Con-2		0.741501		Con-2	1.11187	0.556718
	Con-1		9.60205		R521R	11.2017	0.926161		R521R	1.01227	0.213216		Con-2	10.909	0.337281		R521R	4.40901	1.78877		R521R	1.53273	0.954616
	Con-2	1.58246	2.08466		R521R	0.702736	3.40016		R521R	1.00438	0.243053		Con-2	5.79283	0.837468		R521R	1.87653	0.906249		R521R	1.63547	5.46571
	Con-2	5.43117	14.1487		R521R		11.1133		R521R	1.04202	0.378172		Con-2		1.45073		R521R		1.05207		R521R	1.66814	0.622904
	Con-2		1.4322		P525P	0	8.35363		P525P	0.9403	0.353436		Con-2		0.912734		P525P	1.12846	1.38532		P525P	1.74264	2.73348
	Con-2		9.76264		P525P	4.83335	1.6884		P525P	0.708262	0.424559		Con-2		1.76547		P525P	0.903288	1.23316		P525P	1.06926	2.1794
	Con-2		3.31126		P525P	0			P525P	0.894391	0.212279		Con-2		2.50099		P525P	1.04512	1.17591		P525P	0.652934	0.467862
	Con-2		12.8091										R521R	7.70445	0.576702
	R521R	2.88118	1.65178										R521R	7.76235	0.398064
	R521R	15.8824	7.96544										R521R	4.773	0.735859
	R521R	4.27266	1.93703										R521R		2.54514
	R521R		10.8874										R521R		1.59655
	R521R		3.63306										R521R		1.84302
	R521R		13.7354										P525P	8.57235	1.14815
	P525P	2.98466	3.58453										P525P	4.40225	0.90632
	P525P	1.4028	14.009										P525P	4.47846	2.37413
	P525P	3.83086	5.37809										P525P		1.85195
	P525P		6.12246										P525P		2.0171
	P525P		18.6068										P525P		2.82983
	P525P		2.28086
											PANEL C

## Sheet: Fig.4
	PANEL B					OLIGOMYCIN injection				FCCP injection				ANTIMYCIN injection
	R521R	4.75673	3.49767	8.02681	6.65582	8.63846	2.95765	4.84923	4.83933	3.44371	8.2356	4.95125	3.12195	-0.345049	1.71861	29.3303	22.6313	6.61348
	R521R	4.38756	19.4451	14.1449	8.09997	11.2211	10.2014	3.4915	5.88357	3.49103	34.9416	44.3285	50.0783	11.813	9.42704	2.1411	4.70135	3.78671
	R521R	8.61983	8.83983	10.6126	7.42798	10.8674	7.32516	5.51775	6.58096	4.78331	14.3252	16.3257	15.2437	12.5885	9.56083	3.49192	6.29885	5.02934
	R521R	24.6414	26.2807	31.922	28.4404	31.8368	21.248	17.6156	16.1692	12.7062	40.1614	46.8841	44.4995	48.2919	26.6528	15.119	15.9167	10.1594
	R521R	32.0338	31.4282	35.6508	29.7559	31.3577	5.00012	6.94861	7.15204	6.85089	9.48674	11.2701	10.3576	8.2044	-0.871877	-0.462717	1.63668	1.39693
	R521R	11.3875	12.3319	12.3412	12.203	11.7832	5.2181	4.87777	4.43528	4.6679	28.5937	29.4269	28.7581	27.6388	2.1948	3.08564	3.58583	2.56351
	R521R	14.3565	14.9985	15.234	15.2852	15.04	5.44215	4.61962	4.8647	4.59461	29.7159	28.5483	26.6153	25.8505	3.73902	4.13599	5.01965	4.84387
	R521R	15.262	16.4744	16.4634	15.9094	16.1779	5.21502	4.89477	5.24053	4.50756	37.947	36.6086	34.6946	31.3602	5.37373	5.12184	5.64617	5.29873
	R521R	17.4353	18.7718	18.5084	18.2284	17.9199	5.77933	6.01335	6.26436	6.27775	38.1594	37.7714	36.602	33.8765	6.3222	5.46813	6.14353	5.30256
	R521R	9.17254	8.96549	8.94962	9.00644	8.66272	4.68456	4.12366	3.75226	3.80053	19.2236	19.3761	17.6109	16.7334	3.67617	3.3961	3.71807	3.59434
	R521R	13.7274	13.8969	13.7724	14.1642	14.3687	4.28962	4.67714	4.29192	4.39117	23.4939	22.8076	22.2635	22.4295	2.45243	2.35779	2.58819	2.35023
	R521R	12.2316	11.6898	11.9905	11.8153	12.2129	4.07711	4.02657	4.002	4.09197	21.8226	21.5536	21.6479	20.9389	3.04541	3.50236	3.20445	3.17647
	R521R	12.1225	12.0362	12.0793	11.9904	11.8036	3.70346	3.65944	3.5164	3.67909	22.5677	22.3693	22.0351	21.2855	2.89418	2.63151	2.60531	2.6436
	R521R	13.5827	13.4947	13.126	13.3166	13.6051	5.15522	5.49094	4.64129	4.73826	22.2355	22.905	21.2722	17.5063	3.75847	3.06381	3.13432	3.47362
	R521R	16.6311	16.4668	16.3188	16.1402	16.2941	5.50246	5.05021	4.52567	5.2377	32.6049	31.5197	21.9696	21.6277	3.37462	3.69722	3.21685	2.77448
	R521R	12.0638	12.4184	14.8898	13.5738	12.5781	15.5529	13.137	10.9971	12.2065	10.6967	7.68545	9.36882	14.1974	9.87557	15.7519	10.1102	5.06858
	R521R	62.4789	54.7067	64.8029	67.1778	70.1926	25.8324	12.1171	10.8979	19.36	260.079	206.516	175.309	168.519	11.0537	18.8697	15.4213	15.5928
	R521R	7.38667	7.04415	7.33352	8.8538	8.65154	3.55514	3.00053	2.03515	1.43555	22.2326	19.8338	17.4498	14.4211	4.3595	4.48082	4.91156	2.6297
	R521R	43	42	43	42	42	18	12	11	11	53	45	42	41	5	7	7	6
	R521R	26	26	26	26	26	13	10	9	9	33	29	28	27	6	5	5	5
	R521R	30	30	30	29	29	11	9	8	8	59	47	43	43	2	5	5	5
	R521R	23	23	23	23	23	11	9	8	8	43	40	39	38	11	8	6	5
	R521R	17	16	16	16	16	7	6	5	5	28	26	23	19	4	4	3	2
	R521R	62	61	60	60	61	34	22	17	15	111	101	97	96	28	11	11	11
	R521R	14	14	14	14	15	6	5	4	4	30	28	28	27	4	3	3	4
	R521R	19	17	16	17	17	6	4	3	3	30	30	30	30	2	1	2	2
	R521R	33	32	31	31	32	16	11	10	9	65	65	64	63	13	7	6	5
	R521R	16	16	17	16	16	8	5	5	5	41	39	39	38	7	4	4	4
	R521H	17.6973	17.5113	19.4646	18.3899	17.4346	6.9902	7.7245	6.80724	6.43671	30.4502	28.9461	25.1868	23.9067	6.82809	6.99076	7.31834	6.82005
	R521H	6.14026	6.27688	9.33007	6.63935	5.67456	-0.560953	0.912101	0.185103	-0.236023	12.6493	14.5233	13.6784	13.8457	-0.512894	0.593431	0.991788	0.740973
	R521H	14.1163	12.7487	14.7407	14.2126	12.3289	2.45021	3.87849	3.62112	2.03516	23.0048	21.9746	20.0842	19.2125	3.63956	4.55136	3.4131	4.79371
	R521H	14.1841	14.5418	15.3799	14.4906	13.9239	3.16119	3.28455	3.40413	2.91095	29.8389	26.2983	24.7596	22.6694	3.83115	3.36729	3.41086	2.47277
	R521H	18.3053	17.3256	19.3704	18.8442	17.9916	6.12506	5.84223	4.82675	4.61699	32.3413	28.1147	24.7147	23.8895	5.44628	4.00307	4.81567	4.65123
	R521H	9.5693	11.7274	12.4496	11.5404	10.606	3.00772	4.54826	4.11587	3.62857		67.5364	47.6692	47.9611	2.24859	5.68252	5.57577	7.54033
	R521H	10.3853	10.7412	11.4643	10.7967	10.7118	3.82983	3.36189	3.74768	3.33327	16.9205	17.1031	16.6971	15.4795	3.04552	3.63035	3.10669	3.10631
	R521H	9.28029	9.19499	9.36592	9.2993	8.61073	2.69731	2.69482	2.94967	2.49063	17.4366	15.4899	14.2718	13.5498	2.24523	2.4432	2.8972	2.3161
	R521H	9.1444	5.56633	7.34196	7.02948	7.30095	0.63857	0.455465	0.974756	0.323255	10.3856	9.7877	8.96085	7.93334	0.30575	0.539229	1.07468	0.861534
	R521H	15.1759	15.7085	16.2617	15.5729	15.6683	5.08292	5.07808	4.87168	4.41881	27.6303	27.5272	27.2351	26.4366	3.91834	4.2453	4.63873	3.91301
	R521H	12.5719	14.0025	14.1711	13.7764	13.5192	4.46256	4.31318	4.79991	3.93294	22.5961	21.5035	21.0908	20.337	4.48052	3.74302	4.11952	3.65354
	R521H	8.0734	8.47205	8.8858	8.25296	7.89927	3.14559	2.62957	2.6317	2.49433	9.33785	8.48235	7.73197	7.66149	2.70308	1.7116	2.32755	1.97418
	R521H	6.97051	8.83311	7.38114	9.38454	10.4284	-0.196614	-0.973169	2.63547	-0.754246	17.858	14.8232	15.2982	15.0693	0.883427	-0.660787	-0.810737	2.88484
	R521H	22.2123	22.1778	21.56	23.7192	23.1658	7.26495	6.04181	5.2077	4.63416	43.2682	35.5467	34.5674	31.5778	2.931	3.36767	4.57657	5.76393
	R521H	2.69529	2.79274	1.55431	5.26693	5.69756	3.92447	1.0425	1.51456	1.32968	8.29749	7.16509	10.4472	9.83177	0.663951	2.7238	1.80363	1.34641
	R521H	12.4282	13.475	13	14.4436	14.247	5.22148	5.52064	5.84186	3.8573	30.9369	28.6341	30.4994	27.3214	3.19738	2.73813	3.03833	3.78829
	R521H	9.97206	9.16069	11.0274	12.8364	11.5576	5.78804	4.42846	5.08385	4.28192	19.2892	19.4795	22.2673	19.9697	5.46706	3.50484	2.47539	7.11505
	R521H	9.94692	12.7465	10.3831	12.2888	12.3353	6.03272	3.12031	2.98286	1.9266	19.9476	13.5838	18.0877	12.1361	2.59465	1.48709	1.65255	1.78139
	R521H	8.0501	7.99156	8.02207	7.57048	8.06732	3.5831	2.81237	2.28356	3.51771	14.3462	14.5	13.4483	12.4316	3.29016	2.86791	2.55134	2.47737
	R521H	15.616	16.245	16.3254	16.9751	16.7144	2.48262	2.69279	2.9444	2.9731	34.5712	30.2268	27.7499	27.1792	1.73497	2.39538	2.34859	2.2511
	R521H	10.5505	9.81738	9.90345	10.0212	9.70172	1.17451	1.03533	0.824688	1.38755	14.8559	14.8397	13.9305	13.1607	0.897535	0.648975	0.640774	0.649864
	R521H	11.5007	10.4473	11.0708	11.2979	10.9811	3.68419	2.9105	2.0662	2.75143	25.3769	23.4562	22.4017	21.8315	2.80244	2.85305	2.74929	2.24007
	R521H	18.3693	17.9608	18.4478	18.5981	18.48	3.71203	3.25718	3.30733	3.54416	39.8569	37.4901	35.8858	34.3002	2.68962	2.87334	3.16782	2.84835
	R521H	9.86756	9.39041	9.95693	9.93669	9.67808	3.29769	2.98573	2.45862	3.10135	20.5867	20.2548	16.1125	13.3794	2.56961	2.55259	2.63089	2.40109
	R521H	45	43	43	42	41	26	21	18	18	54	54	52	53	18	13	9	8
	R521H	19	21	21	21	20	7	6	6	7	51	51	48	47	7	7	5	6
	R521H	19	18	19	18	17	5	5	4	5	28	26	23	23	6	7	5	5
	R521H	60	60	62	59	59	21	18	15	17	115	105	97	95	12	17	11	11
	R521H	21	23	23	23	22	8	7	8	7	52	53	52	52	9	9	7	7
	R521H	69	67	68	68	71	30	19	17	15	120	104	101	102	19	11	10	8
	R521H	20	21	22	22	22	9	7	7	7	49	47	45	44	8	6	7	6
	R521H	32	32	32	32	33	12	11	11	11	81	68	65	67	5	6	7	6
	R521H	53	51	52	51	53	30	23	20	19	133	116	108	102	22	16	15	12
	R521H	92	88	89	87	91	35	25	22	21	135	120	108	109	8	8	8	6
	P525P	10.3491	9.83549	11.6748	10.598	9.002	6.8341	6.52253	5.60605	6.9724	14.9595	13.5707	14.6537	14.5869	8.01855	7.13742	7.24607	6.06406
	P525P	7.36817	8.76927	10.3081	9.47805	9.33087	4.26236	4.10525	3.82507	4.12204	16.2278	15.922	16.2578	14.7883	11.7582	8.36562	8.08478	8.02337
	P525P	4.55715	10.6691	10.0649	11.2995	11.3325	4.09337	3.86562	3.02479	4.79077	21.0285	19.7323	19.3478	18.5666	4.75881	4.92973	5.34184	5.07204
	P525P	5.69069	8.62687	8.38184	6.33524	7.3876	3.92932	1.38502	-0.547604	0.714978	9.93273	10.7018	11.9228	10.7602	-1.07944	-2.2851	-4.62038	-5.08368
	P525P	5.28067	8.02994	7.89606	8.51126	6.97771	4.23596	5.06435	2.08427	3.88704	16.6134	16.7994	14.4759	13.5879	4.06011	3.7723	3.06682	2.32575
	P525P	4.41446	5.01139	7.46081	5.87245	7.59731	4.43308	2.62019	0.7077	2.52442	12.6265	11.0435	8.69431	9.08131	2.3559	2.04641	2.46985	-0.307358
	P525P	10.426	11.0533	10.8234	10.2308	10.0794	3.29967	3.91745	3.05948	2.78318	17.1255	17.0797	16.4349	14.9928	3.42927	3.96002	3.34375	2.71776
	P525P	17.1431	17.2941	17.978	17.2225	17.7912	5.46808	5.29261	4.80596	3.49584	29.3639	31.7399	31.1803	28.6014	5.45236	5.28876	4.6318	4.33583
	P525P	15.1196	16.436	16.7926	16.2418	16.3385	6.12069	5.94454	5.43443	4.97183	26.3456	27.1579	26.7715	25.6238	6.75487	6.55416	5.73174	5.53666
	P525P	15.7661	18.2991	18.3991	17.4283	17.5639	5.00992	5.4229	5.11832	4.72225	27.7461	26.5677	25.7942	23.9566	5.50336	5.57329	5.22265	5.22634
	P525P	9.70314	10.6406	11.2532	10.0175	10.172	3.2431	2.6232	3.41489	3.00788	38.925	41.7773	41.5285	40.5629	5.93792	5.75603	4.97087	4.44823
	P525P	53.6097	51.7862	50.8869	49.5148	49.9398	33.7642	23.7104	18.7603	14.8413	51.5854	48.401	46.9225	46.183	13.8324	8.92436	6.8796	6.42402
	P525P	11.2567	12.1266	11.3979	11.6538	11.2221	3.72694	3.29067	3.62857	3.5257	16.2479	16.2782	16.2105	15.1455	2.95411	3.11017	3.24943	2.84335
	P525P	15.8199	16.0331	16.0542	16.1606	16.3337	4.15584	3.99767	3.71213	3.71846	23.323	22.4832	21.6156	20.1095	1.67149	2.51638	2.19668	2.35805
	P525P	15.5345	15.7839	15.7075	16.2939	16.078	4.20631	3.73313	4.16641	3.92843	23.8591	22.9967	22.9603	21.4542	3.11477	3.21588	3.37537	3.24901
	P525P	15.7537	16.068	15.9412	16.146	16.5266	4.29516	4.42042	4.13842	3.55611	24.0021	23.2543	23.2943	22.1002	2.69223	2.60111	2.34287	2.64445
	P525P	14.5477	14.6809	14.4427	14.6841	14.5611	4.34598	4.16781	4.44228	4.1649	23.1831	22.2607	22.0952	20.9063	2.91992	3.16337	2.94154	2.72349
	P525P	13.1913	13.0707	12.7325	12.9142	12.95	4.61807	3.40413	3.28372	3.24253	22.0624	20.977	19.0244	17.5625	2.81877	2.51683	2.79948	2.61557
	P525P	5.65774	6.22167	6.08625	6.37227	6.02391	3.93284	3.01169	2.6411	3.71522	15.5588	13.5017	12.788	12.3818	1.72752	2.63355	3.07081	1.35736
	P525P	17.5835	17.821	17.6858	17.4433	17.1416	4.0994	3.56661	3.9194	3.78044	33.9745	32.4555	31.3882	30.232	3.16865	3.56821	3.5777	2.83063
	P525P	17.6373	17.3169	17.6723	17.6379	17.5422	5.74379	3.95703	3.65155	4.04086	39.7865	36.1675	33.5585	31.8062	4.23372	4.31832	3.89184	3.70142
	P525P	9.07415	9.12134	9.10503	8.98725	8.92674	2.22811	2.3157	1.56386	1.70589	16.1059	14.3723	13.7512	13.8251	1.61786	1.73918	1.98487	0.989496
	P525P	7.70433	8.45931	8.33765	8.23481	8.45846	2.75295	2.41253	2.03309	2.23483	18.4717	17.7348	17.3782	16.2926	2.3546	2.52495	2.14311	1.83349
	P525P	5.48516	5.39363	5.5253	5.39827	5.09276	3.20412	2.51253	2.42599	2.79929	17.0885	17.6182	15.6702	13.6076	2.68429	2.6298	2.21252	1.68986
	P525P	8	9	10	9	9	2	3	2	2	15	16	15	12	1	4	2	2
	P525P	35	34	35	35	34	7	7	4	8	66	61	59	57	7	9	7	5
	P525P	24	21	24	25	24	9	7	4	10	51	50	50	48	13	13	11	12
	P525P	30	30	32	33	31	7	6	4	6	58	53	53	50	7	9	8	9
	P525P	59	63	70	72	64	21	15	8	16	176	194	205	204	24	28	20	18
	P525P	40	47	48	48	46	22	16	12	22	135	136	134	130	23	24	20	20
	P525P	84	78	75	75	75	44	34	28	27	114	112	114	110	56	31	23	18
	P525P	14	16	15	16	15	9	7	6	7	61	61	61	57	11	8	7	9
	P525P	40	39	38	38	39	15	9	11	11	111	104	95	78	11	12	16	15
	P525P	42	40	41	39	42	4	2	4	4	2	4	4	4	2	1	0	1
	P525P	92	88	89	88	90	39	26	24	20	151	133	142	148	18	15	18	18
	P525L	7.46859	6.591	7.61759	8.78567	7.7131	1.03463	2.41874	0.751097	2.18014	11.4221	11.1316	7.22214	7.8636	2.28161	3.50314	2.62936	1.89276
	P525L	14.9683	15.1703	16.6769	14.9818	13.1643	2.64724	2.18972	0.674362	3.05036	27.6022	24.0055	21.4441	19.4004	3.57379	5.87106	5.95745	3.9075
	P525L	15.1698	15.1534	15.5182	16.065	13.449	1.17808	2.97528	0.963297	2.75691	31.9263	22.5086	19.3292	18.3607	3.3839	2.89608	3.25142	1.58958
	P525L	11.8342	9.80719	12.3853	11.8641	10.119	-0.274959	0.763576	-0.583837	2.32642	30.1213	24.3398	19.2091	20.4837	0.719378	4.21058	4.46667	2.25882
	P525L	14.4069	15.4849	15.4468	16.1574	14.1162	2.55207	3.65074	1.48651	3.02587	36.4358	26.032	28.431	27.4617	1.02934	1.85391	1.92683	-1.24838
	P525L	9.56464	11.1196	11.7261	10.9269	10.3522	5.41441	5.53915	4.52466	5.10176	20.8391	19.9885	18.4499	16.9208	4.15413	4.76052	5.60662	5.0011
	P525L	8.35821	10.063	9.96565	8.90353	10.1787	3.31822	3.00104	3.52527	3.34075	14.3488	14.5381	11.9728	11.5046	2.95066	2.95823	3.71881	1.95245
	P525L	9.96838	10.5127	12.4646	10.2356	11.2731	3.795	4.67442	3.45449	2.57227	19.6103	18.481	15.6223	14.226	3.59096	2.61623	4.25037	2.76832
	P525L	15.6783	17.4397	18.5009	16.6464	18.3422	6.45959	6.06726	6.33016	7.43696	63.9131	53.4251	41.1021	39.0649	2.3902	4.94288	5.75543	4.40859
	P525L	15.1409	17.1244	18.0608	16.8608	17.5057	4.17084	4.64622	3.37526	4.92097	30.5622	24.9642	20.6335	21.4074	2.19301	1.74051	2.07978	2.24695
	P525L	9.13737	8.88834	8.71015	8.58308	8.57787	2.91155	3.24811	2.45735	2.23608	12.6785	13.3896	12.3223	10.9663	2.63125	2.38602	1.38312	2.12828
	P525L	11.9813	12.3339	11.7095	11.7364	11.8698	3.47265	3.90838	3.61626	3.61389	19.7071	18.2935	14.8198	13.91	2.36422	2.24174	2.05201	2.47621
	P525L	8.64653	8.99688	8.9716	8.73516	8.91007	2.94239	2.99392	2.51498	2.79547	14.4688	14.7228	12.5949	10.5069	2.23291	2.29764	1.84505	2.0835
	P525L	13.1496	13.0363	12.7252	12.5752	12.6557	4.04969	4.39972	4.32577	4.5243	20.5849	18.2064	14.5549	13.2991	1.92874	2.12618	1.7109	2.10305
	P525L	9.30566	10.0112	9.90679	9.63961	10.2083	1.59522	1.82355	1.55482	1.74624	16.4521	15.5531	13.2763	11.7979	1.23131	0.891572	0.661507	1.03281
	P525L	7.79887	8.13585	8.13823	8.16565	7.99283	4.19901	2.94177	2.83487	2.31631	50.7453	47.4437	46.6177	44.6529	5.82936	3.98674	4.1	3.8212
	P525L	6.29939	6.79675	6.25335	6.51215	7.94593	2.26384	1.4015	2.10225	1.58739	16.3367	18.309	15.6982	13.7775	3.10524	1.60751	1.80717	1.39488
	P525L	13	13	17	15	14	6	3	2	4	57	48	46	41	6	7	4	6
	P525L	42	42	41	42	41	13	9	8	6	71	64	60	59	2	5	5	4
	P525L	9	10	9	10	11	2	1	2	2	19	19	17	16	1	2	3	2
	P525L	22	23	23	23	24	5	5	5	5	43	41	38	32	5	5	4	4
	P525L	11	11	12	11	12	2	2	3	2	19	21	19	17	2	2	2	2
	P525L	26	29	27	28	30	-15	-13	-13	-17	-13	-9	-15	-14	-15	-17	-15	-17
	P525L	26	24	24	24	24	12	8	7	7	42	40	37	35	11	6	4	4
	P525L	47	45	44	44	44	20	15	13	13	93	88	87	87	16	10	10	9
	P525L	107	103	102	101	103	43	27	22	21	112	99	96	95	15	13	14	14
	P525L	56	54	53	54	53	26	18	15	14	81	79	79	80	11	11	11	11
	P525L	65	63	63	62	63	26	18	16	15	109	97	95	97	13	11	11	11
	PANEL C			PANEL D			PANEL E			PANEL F			PANEL G
	ATP coupled 02 consumption (pmol/min/ug protein)			basal respiration (pmol/min/ug protein)			maximal respiration (pmol/min/ug protein)			spare respiratory capacity (pmol/min/ug protein)			proton leak (pmol/min/ug protein)
	R521R	11.5404		R521R	13.2267		R521R	19.051		R521R	15.171		R521R	1.68633
	R521R	9.07106		R521R	9.62326		R521R	24.8441		R521R	15.2208		R521R	0.552196
	R521R	9.11773		R521R	10.5578		R521R	19.8455		R521R	9.2877		R521R	1.44012
	R521R	26.0836		R521R	18.3893		R521R	67.3487		R521R	74.6822		R521R	1.00017
	R521R	18.04		R521R	22.14		R521R	32		R521R	9.86		R521R	4.1
	R521R	18.44		R521R	21.44		R521R	46		R521R	24.56		R521R	3
	R521H	10.027		R521H	9.6313		R521H	24.1013		R521H	14.47		R521H	-0.395737
	R521H	7.66825		R521H	8.01651		R521H	13.5244		R521H	7.76761		R521H	0.348259
	R521H	9.52995		R521H	10.5385		R521H	18.3996		R521H	9.2897		R521H	0.893478
	R521H	9.55234		R521H	9.95467		R521H	20.2934		R521H	10.3387		R521H	0.402334
	R521H	21.31		R521H	23.81		R521H	47.6		R521H	28.0375		R521H	2.5
	R521H	35.17		R521H	33.3		R521H	81.5		R521H	38.48		R521H	5.25
	P525P	4.77131		P525P	5.57971		P525P	10.974		P525P	6.51161		P525P	-0.30896
	P525P	11.7331		P525P	13.3587		P525P	23.2433		P525P	12.0111		P525P	1.62561
	P525P	10.611		P525P	11.7458		P525P	18.1988		P525P	6.45303		P525P	1.13481
	P525P	7.54456		P525P	8.03477		P525P	18.8763		P525P	10.8415		P525P	0.49021
	P525P	25.8		P525P	22.6333		P525P	72.1667		P525P	33.61		P525P	-3.16667
	P525P	35.77		P525P	37.82		P525P	85.375		P525P	48.05		P525P	2.05
	P525L	10.1124		P525L	9.31526		P525L	18.1438		P525L	10.2394		P525L	-0.797122
	P525L	8.58773		P525L	9.73021		P525L	20.2821		P525L	10.5518		P525L	1.14249
	P525L	7.73791		P525L	9.02528		P525L	13.3418		P525L	4.31655		P525L	1.28737
	P525L	4.94803		P525L	4.19739		P525L	28.4911		P525L	24.2937		P525L	-0.750646
	P525L	20.1583		P525L	20.9917		P525L	28.625		P525L	17.31		P525L	0.833333
	P525L	40.12		P525L	47.12		P525L	70.6		P525L	30.025		P525L	7

## Sheet: Fig.5
	PANEL A	X-PG	PEP	pyruvate	lactate	citrate	akg	Glu	malate
	R521R 13C6 Glucose	0.633596	0.655585	ND	0.293023	0.135959	0.0583045	0.110181	0.134494
	R521R 13C6 Glucose	0.859398	0.773252	0.734568	0.714113	0.344453	0.329706	0.315445	0.348207
	R521R 13C6 Glucose	0.813358	0.781177	0.390186	0.560492	0.331828	0.28722	0.285003	0.292843
	R521R 13C6 Glucose	0.988971	0.953593	0.589763	0.669242	0.396703	0.347768	0.335516	0.355341
	R521H 13C6 Glucose	0.649917	0.853499	ND	0.414403	0.171831	0.126487	0.134875	0.144016
	R521H 13C6 Glucose	0.885268	0.803556	0.698103	0.683935	0.352372	0.338395	0.338081	0.369866
	R521H 13C6 Glucose	0.851915	0.760456	0.252044	0.405987	0.294784	0.333448	0.305259	0.323444
	R521H 13C6 Glucose	0.987326	0.966937	0.563754	0.614794	0.415443	0.408003	0.372673	0.399687
	P525P 13C6 Glucose	ND	0.864066	ND	0.429611	0.225038	0.164341	0.188148	0.215333
	P525P 13C6 Glucose	0.82965	0.796134	0.736219	0.739319	0.342668	0.320788	0.312156	0.332406
	P525P 13C6 Glucose	0.90174	0.744545	0.350113	0.649743	0.430421	0.552633	0.417702	0.329453
	P525L 13C6 Glucose	0.645124	0.733435	ND	0.413947	0.247178	0.222017	0.226264	0.247604
	P525L 13C6 Glucose	0.817725	0.803352	0.732772	0.733664	0.362364	0.347118	0.334956	0.362397
	P525L 13C6 Glucose	0.991316	0.971282	0.490915	0.685092	0.391642	0.339759	0.334855	0.36185
	R521R 13C3 lactate	0	ND	0.569752	0.727746	0.273567	0.101892	0.258689	0.314852
	R521R 13C3 lactate	0	0.0190397	0.100346	0.135329	0.0858193	0.0615518	0.0687875	0.0744345
	R521R 13C3 lactate	0	0	0.279758	0.322214	0.194701	0.137007	0.144859	0.157524
	R521H 13C3 lactate	0	0.217742	0.384465	0.524233	0.280315	0.291499	0.278689	0.263261
	R521H 13C3 lactate	0	0.0168354	0.110287	0.143164	0.0884342	0.0701043	0.0745333	0.0739825
	R521H 13C3 lactate	0.000824365	0	0.22305	0.263437	0.188842	0.157102	0.155153	0.17321
	P525P 13C3 lactate	0	0.112372	0.563401	0.731031	0.362376	0.379837	0.372865	0.366878
	P525P 13C3 lactate	0	0.0991858	0.104466	0.138319	0.101175	0.0909798	0.094554	0.0935189
	P525P 13C3 lactate	0	0.296436	0.464858	0.635078	0.310479	0.320743	0.309731	0.273917
	P525L 13C3 lactate	0.019416	0.223546	0.469903	0.628542	0.302431	0.28035	0.291615	0.260316
	P525L 13C3 lactate	0	0.124535	0.103869	0.139246	0.0864277	0.0645094	0.0686031	0.068116
	P525L 13C3 lactate	0	0	0.23376	0.264453	0.172401	0.130207	0.133748	0.15589
	ND = not detectable
	PANEL B	X-Phosphoglyceric_acid_m0	X-Phosphoglyceric_acid_m1	X-Phosphoglyceric_acid_m2	X-Phosphoglyceric_acid_m3	Phosphoenolpyruvic_acid_m0	Phosphoenolpyruvic_acid_m1	Phosphoenolpyruvic_acid_m2	Phosphoenolpyruvic_acid_m3	Pyruvic_acid_m0	Pyruvic_acid_m1	Pyruvic_acid_m2	Pyruvic_acid_m3	L-Lactic_acid_m0	L-Lactic_acid_m1	L-Lactic_acid_m2	L-Lactic_acid_m3	Citric_acid_m0	Citric_acid_m1	Citric_acid_m2	Citric_acid_m3	Citric_acid_m4	Citric_acid_m5	Citric_acid_m6	alpha ketoglutaric_acid_m0	alpha ketoglutaric_acid_m1	alpha ketoglutaric_acid_m2	alpha ketoglutaric_acid_m3	alpha ketoglutaric_acid_m4	alpha ketoglutaric_acid_m5	L-Glutamic_acid_m0	L-Glutamic_acid_m1	L-Glutamic_acid_m2	L-Glutamic_acid_m3	L-Glutamic_acid_m4	L-Glutamic_acid_m5	L-Malic_acid_m0	L-Malic_acid_m1	L-Malic_acid_m2	L-Malic_acid_m3	L-Malic_acid_m4
	R521R 13C6 glucose	0.368387	0.0023435	0.00127814	0.627991	0.354943	-0.00845123	-0.00423347	0.657742	1.01333	-0.00688418	-0.00635658	-8.48211e-05	0.714325	0.00147173	0.00333597	0.280867	0.678965	0.0427273	0.196127	0.0483859	0.0213913	0.011847	0.000556543	0.892367	-0.00562705	0.115685	-0.00118116	-0.0012296	-1.361e-05	0.769603	0.0451783	0.140607	0.0281226	0.0123098	0.00417877	0.770198	0.0559052	0.100835	0.068888	0.00417375
	R521R 13C6 glucose	0.145113	-0.00515652	-0.000602929	0.860646	0.112845	-0.0018203	0.352542	0.536432	0.265541	0.00466537	-0.00181444	0.731608	0.273317	0.013494	0.0193852	0.693804	0.289738	0.0577532	0.315061	0.129096	0.136648	0.0543768	0.0173277	0.420081	0.0580366	0.245435	0.118074	0.0973903	0.060983	0.435837	0.0610552	0.243279	0.113451	0.0951313	0.051247	0.43077	0.10098	0.222495	0.176806	0.0689485
	R521R 13C6 glucose	0.184209	-0.000126515	0.0120585	0.803859	0.178505	0.00815697	0.110657	0.702681	0.609575	0.00553071	0.0126937	0.372201	0.429044	0.012469	0.0213279	0.537159	0.328935	0.0634808	0.273297	0.133222	0.111026	0.0716418	0.0183975	0.458133	0.0763845	0.24204	0.111191	0.074735	0.0375163	0.461389	0.0809687	0.234456	0.109192	0.0781268	0.0358679	0.487708	0.12141	0.208781	0.141511	0.0405899
	R521R 13C6 glucose	0.01112	-0.000395143	0.000746071	0.988529	0.0387203	-0.00134809	0.0266902	0.935938	0.423499	-0.0127745	-0.000835322	0.590111	0.326044	0.00639928	0.0116335	0.655923	0.252131	0.0575752	0.266318	0.137867	0.149662	0.102112	0.0343353	0.387213	0.0620493	0.250908	0.132114	0.109682	0.0580337	0.410296	0.060764	0.243433	0.121583	0.105077	0.0588474	0.424365	0.096459	0.223891	0.184016	0.0712693
	R521H 13C6 glucose	0.714341	0.0459638	-0.0115265	0.251222	0.150261	-0.00268207	-0.00181379	0.854235	1.02814	-0.0246605	-0.0060432	0.00256656	0.588491	0.00560852	0.00190785	0.403993	0.589498	0.0515014	0.246552	0.0619673	0.0379715	0.0116042	0.000905224	0.723411	0.0120837	0.246756	0.0141751	0.00385843	-0.000284124	0.72095	0.0476448	0.168563	0.0362365	0.0202743	0.00633095	0.741931	0.0633031	0.13311	0.05725	0.00440564
	R521H 13C6 glucose	0.116342	-0.0024191	0.00202463	0.884052	0.150059	-0.00073292	0.145947	0.704727	0.306581	-0.00148801	-0.00193685	0.696844	0.312193	0.00754582	0.00624695	0.674014	0.295921	0.0516024	0.289118	0.138056	0.14521	0.0590829	0.0210098	0.411462	0.0401767	0.266031	0.125179	0.0920389	0.0651122	0.403048	0.0625789	0.24744	0.123714	0.104874	0.0583454	0.406616	0.0977678	0.2241	0.19135	0.0801666
	R521H 13C6 glucose	0.152208	-0.0044189	-0.000688481	0.852899	0.109741	-0.00134624	0.399948	0.491657	0.754952	0.0030751	0.0035528	0.238421	0.593848	0.00744527	0.00782392	0.390882	0.368515	0.087868	0.249836	0.138377	0.094662	0.0501986	0.0105437	0.335128	0.131551	0.277176	0.13899	0.0743737	0.0427813	0.387814	0.124152	0.255316	0.124916	0.0773859	0.0304156	0.395304	0.185862	0.23285	0.145981	0.040002
	R521H 13C6 glucose	0.0132034	-0.000469175	0.000849202	0.986417	0.0341647	-0.00118949	-0.000398421	0.967423	0.450498	-0.0138669	-0.000469769	0.563838	0.380445	0.00720447	0.0123659	0.599984	0.218374	0.0610483	0.265847	0.156562	0.158349	0.101953	0.0378666	0.293638	0.0773843	0.260306	0.157638	0.130865	0.0801684	0.341857	0.0763627	0.257165	0.141195	0.116015	0.0674054	0.362959	0.10477	0.229912	0.21185	0.0905085
	P525P 13C6 glucose	0.76546	0.00218482	-0.0111824	0.243538	0.0934177	0.343377	-0.0094488	0.572655	1.03165	-0.02563	-0.0060435	2.35259e-05	0.568754	0.0118532	0.00226004	0.417133	0.487401	0.0648717	0.267298	0.0881132	0.0593873	0.0285721	0.00435637	0.647706	0.0567906	0.218798	0.0513498	0.0204571	0.0048983	0.614928	0.0668602	0.206884	0.0618991	0.0368146	0.0126138	0.610381	0.105273	0.167869	0.0971334	0.0193438
	P525P 13C6 glucose	0.171945	-0.00440414	0.00756623	0.824893	0.17266	0.00432268	0.0903658	0.732652	0.265664	0.00133968	-0.000549585	0.733546	0.24762	0.0123017	0.0223325	0.717746	0.293272	0.0554174	0.316846	0.128059	0.1344	0.0561592	0.015847	0.427553	0.0555037	0.255698	0.113043	0.0950614	0.053141	0.435983	0.0601459	0.252186	0.11076	0.0936422	0.047283	0.456316	0.0943843	0.216765	0.170205	0.062329
	P525P 13C6 glucose	0.10266	-0.00364798	-0.00140186	0.90239	0.00189311	-6.59111e-05	0.770737	0.227436	0.669641	-0.0156064	-0.0027185	0.348684	0.349633	0.00462072	0.00367076	0.642075	0.199491	0.0916609	0.231743	0.13307	0.192898	0.108419	0.0427174	0.0819382	0.120981	0.122116	0.367561	0.27825	0.0291541	0.292241	0.0616793	0.268791	0.15268	0.135782	0.0888267	0.486471	0.0779512	0.191149	0.161214	0.0832152
	P525L 13C6 glucose	0.59655	-0.0211981	-0.0081461	0.432794	0.533361	-0.0179147	-0.00623573	0.49079	1.0053	0.00132339	-0.00649365	-0.000132259	0.57965	0.0153733	0.0103679	0.394609	0.437062	0.0843121	0.264024	0.108119	0.0691182	0.0323959	0.00496886	0.514647	0.0768869	0.299794	0.0725938	0.0278093	0.00826892	0.531795	0.0929262	0.228062	0.0840895	0.0470311	0.0160963	0.546477	0.129176	0.186574	0.112274	0.0254984
	P525L 13C6 glucose	0.184566	-0.00487614	0.00672746	0.813582	0.16479	0.00414753	0.0924322	0.73863	0.26242	0.0107504	0.000885502	0.725944	0.252523	0.0138195	0.0217599	0.711898	0.271933	0.0551677	0.306221	0.136018	0.142369	0.0674822	0.0208081	0.39932	0.0553631	0.247015	0.12371	0.10717	0.0674219	0.413349	0.058361	0.243724	0.119755	0.104968	0.059843	0.425144	0.0838334	0.222434	0.192668	0.0759205
	P525L 13C6 glucose	0.00848957	-0.000301672	0.00120407	0.990608	0.0296723	-0.00103308	-0.000346032	0.971707	0.52671	-0.0166005	-0.00185766	0.491748	0.30994	0.0060649	0.0124562	0.671539	0.255322	0.0505093	0.287291	0.130198	0.145371	0.0969742	0.0343349	0.402104	0.0555301	0.252399	0.126554	0.108625	0.0547883	0.412075	0.0587333	0.246853	0.118615	0.103271	0.0604524	0.42358	0.0892781	0.218693	0.192285	0.076164
	R521R 13C3 lactate	1.05151	-0.0373648	-0.0143588	0.000213041	0.0993308	-0.00345833	-0.00115837	0.905286	0.435234	-0.00359249	0.00657257	0.561786	0.277732	-0.00938718	0.0103705	0.721285	0.454692	0.0554236	0.209123	0.116584	0.0932657	0.0539455	0.0169656	0.833576	-0.0153542	0.113513	0.0548638	0.00469757	0.00870341	0.521927	0.066353	0.201554	0.106374	0.0716201	0.032172	0.468639	0.11887	0.201274	0.150095	0.0611221
	R521R 13C3 lactate	1.05151	-0.0373648	-0.0143588	0.000213041	0.710783	-0.0247468	-0.008289	0.322252	0.920799	-0.00978786	-0.00383489	0.0928235	0.898251	-0.0303604	-0.00244364	0.134553	0.768072	0.0713659	0.136289	0.0189307	0.00426967	0.00116319	-9.06561e-05	0.856544	0.0569598	0.0816859	0.00585484	-0.000964116	-8.02424e-05	0.841383	0.0595859	0.0881744	0.00874117	0.00189982	0.000215863	0.850584	0.0750062	0.062999	0.0115086	-9.79045e-05
	R521R 13C3 lactate	1.05151	-0.0373648	-0.0143588	0.000213041	0.751133	-0.0261516	-0.00875954	0.283778	0.730873	-0.00165041	0.000424553	0.270353	0.700876	-0.0228523	0.00285597	0.31912	0.512763	0.0953524	0.258724	0.0774284	0.0404933	0.0136713	0.00156758	0.6966	0.0736184	0.167855	0.0430997	0.0165326	0.00229481	0.681554	0.0775517	0.172237	0.0445903	0.0196298	0.00443733	0.687302	0.116582	0.138279	0.05109	0.00674737
	R521H 13C3 lactate	1.05151	-0.0373648	-0.0143588	0.000213041	0.501933	-0.0174754	-0.00585343	0.521396	0.624899	-0.00413148	0.00340663	0.375826	0.489802	-0.016555	0.00725408	0.519499	0.356041	0.115856	0.266014	0.139085	0.0806254	0.035586	0.00679235	0.345328	0.158736	0.313878	0.129978	0.0379754	0.0141044	0.412481	0.134078	0.257789	0.116172	0.0600616	0.019419	0.489453	0.174219	0.202904	0.109551	0.023872
	R521H 13C3 lactate	1.05151	-0.0373648	-0.0143588	0.000213041	0.713152	-0.0248293	-0.00831661	0.319994	0.908583	-0.00633943	-0.00452477	0.102281	0.890043	-0.030083	-0.00238383	0.142424	0.761487	0.0725379	0.138749	0.0211632	0.00476314	0.001403	-0.000103897	0.824205	0.0732766	0.102843	0.0007698	-0.00105931	-3.50206e-05	0.825548	0.0647922	0.0966907	0.0104157	0.00228263	0.00027024	0.853247	0.0735432	0.0597769	0.0134209	1.19819e-05
	R521H 13C3 lactate	1.04891	-0.0346998	-0.0143871	0.0001767	0.878294	-0.0280334	-0.0103039	0.160043	0.790711	-0.00461337	0.000271137	0.213631	0.75732	-0.017376	0.00230732	0.257749	0.517998	0.104951	0.249365	0.0794736	0.0351484	0.0119955	0.00106786	0.647473	0.0914083	0.186517	0.0499693	0.0193442	0.00528841	0.64948	0.0951247	0.18166	0.0495564	0.0194693	0.00470983	0.654066	0.132425	0.142792	0.0634993	0.00721776
	P525P 13C3 lactate	1.05151	-0.0373648	-0.0143588	0.000213041	0.613147	-0.0213475	-0.00715039	0.41535	0.441697	-0.00371246	0.0067526	0.555263	0.274337	-0.00927244	0.0103136	0.724622	0.287828	0.0697854	0.251439	0.156389	0.131989	0.0765832	0.025987	0.261477	0.0519895	0.421426	0.154877	0.0623509	0.0478793	0.323635	0.0916378	0.25719	0.158	0.112163	0.0573754	0.373695	0.140279	0.236927	0.182955	0.0661448
	P525P 13C3 lactate	1.05151	-0.0373648	-0.0143588	0.000213041	0.626421	-0.0218096	-0.00730518	0.402694	0.91508	-0.00703973	-0.00477707	0.0967373	0.895171	-0.0302563	-0.00257593	0.137661	0.712183	0.100947	0.154036	0.025301	0.00623184	0.0014096	-0.000108727	0.755177	0.112323	0.125807	0.00823679	-0.00142758	-0.000116204	0.760986	0.100337	0.119367	0.0155097	0.00344388	0.000356601	0.792142	0.117166	0.0768688	0.0137595	6.39884e-05
	P525P 13C3 lactate	1.05151	-0.0373648	-0.0143588	0.000213041	0.419655	-0.0146108	-0.00489392	0.59985	0.54415	-0.00525398	0.00269606	0.458407	0.374497	-0.0126578	0.0081134	0.630047	0.346121	0.0851269	0.255605	0.141407	0.103673	0.0522573	0.0158095	0.331619	0.101583	0.350858	0.145351	0.0446475	0.0259415	0.399824	0.102416	0.251976	0.129894	0.0813304	0.0345597	0.506574	0.136687	0.195795	0.123516	0.0374278
	P525L 13C3 lactate	0.990265	0.0254053	-0.0150272	-0.000642899	0.495865	-0.0172642	-0.00578267	0.527182	0.536684	-0.0026705	0.00452766	0.461459	0.381105	-0.0128811	0.00858726	0.623189	0.346481	0.0889902	0.268966	0.139906	0.0955285	0.0476048	0.0125232	0.358171	0.12963	0.356582	0.136024	0.00789822	0.011695	0.420091	0.106982	0.252004	0.120913	0.0719054	0.0281052	0.524521	0.137559	0.190488	0.115269	0.0321628
	P525L 13C3 lactate	1.05151	-0.0373648	-0.0143588	0.000213041	0.599737	-0.0208806	-0.00699399	0.428138	0.91764	-0.0100432	-0.00465421	0.0970573	0.894203	-0.0302236	-0.00258033	0.138601	0.765201	0.0736326	0.136619	0.0190957	0.0045668	0.000975343	-9.00163e-05	0.843467	0.0647605	0.0906775	0.00203623	-0.00107422	0.000133386	0.842548	0.0582199	0.0884206	0.00860901	0.00199097	0.000211323	0.86622	0.0686577	0.0542023	0.01119	-0.000269759
	P525L 13C3 lactate	1.05151	-0.0373648	-0.0143588	0.000213041	0.881689	-0.0306971	-0.0102821	0.15929	0.779586	-0.00452681	0.000701272	0.22424	0.762059	-0.0257572	0.00166492	0.262034	0.550129	0.105626	0.237358	0.0690465	0.0283085	0.00886905	0.000663601	0.703672	0.0830428	0.160285	0.036782	0.0133164	0.00290104	0.692134	0.0908449	0.161393	0.0389446	0.0139305	0.00275299	0.675959	0.13652	0.136804	0.0465779	0.00414026

## Sheet: Fig.6
	PANEL A					PANEL B					PANEL C
	lactate ox (nmol lactate/h/mg prot)					Relative 2DG uptake (% of isogenic controls)					glycolyse (umol glucose / mg protein/ h)
	R521R	R521H	P525P	P525L		R521R	R521H	P525P	P525L		R521R	R521H	P525P	P525L
	8.9218	8.58605	9.60205	6.0977		95	114	138	106		0.58	1.18	1.15	0.92
	13.7354	22.0203	6.12246	9.99743		149	173	195	190		0.4	0.83	3.82	3.96
	14.1487	16.142	12.8091	15.7408		74	77	54	77		2.49	2.08	0.89	1.09
	7.48279	8.71926	8.64804	5.19213		78	46	61	70		0.74	0.54	1.26	1.24
						56	66				1.06	0.83	2.87	3.35
											3.97	3.79
	PANEL D					PANEL E					PANEL F
	C6 glucose ox (nmol glucose/h/mg prot)					Q ox (nmol glutamine/h/mg prot)					FAO (nmol palmitate/h/mg prot)
	R521R	R521H	P525P	P525L		R521R	R521H	P525P	P525L		R521R	R521H	P525P	P525L
	3.4	3.226	8.354	7.444		1.4	1.1	1.35	1.31		0.95	2.83	2.73	2.01
	10.867	18.207	1.51	1.633		1.77	1.47	0.59	0.77		5.47	2.69	7.02	5.51
	1.928	8.694	4.229	2.153		0.71	0.72	1.49	0.98		1.79	2.44	1.01	2.04
	0.777	0.468
	1.651	1.338
	4.428	3.8

## Sheet: Supplementary Fig.2
	PANEL A
	Inward current density (pA/pF)	Outward current density (pA/pF)
	-119.102	86.0198
	-115.347	35.121
	-114.31	60.3729
	-111.396	87.7957
	-132.827	52.7228
	-173.915	24.2512
	-168.96	25.4467
	-86.0083	48.7439
	-68.9144	38.6825
	-89.258	32.3704
	-67.9499	38.5765
	-78.5868	18.1246
	-84.8426	62.5781
	-48.2361
	-96.2165
	-103.725
	PANEL B
	Firing frequency spontaneous action potentials (Hz)
	0.45
	0.0333333
	0.633333
	0.15
	1
	3.03333
	0
	0.25
	0.15
	1.2
	1.48333
	0.5
	1.38333
	0.133333
	0.433333
	0.683333
	3.45
	2.35
	0.3
	PANEL C
	Maximal firing frequency evoked action potentials (Hz)	Average resting membrane potential (mV)	Average cell capacitance (pF)
	7	-54.22	17.28
	1	-62.12	26.85
	8	-49.04	15.86
	9	-63.64	19.74
	6	-57.07	31.55
	11	-63.19	22.59
	1	-47.44	11.83
	4	-44.05	16.38
	2	-52.95	17
	8	-38.05	21.07
	5	-58.81	24.83
	9	-56.21	21.38
	13	-54.71	17
	1	-57.49	31.29
	10	-72.24	35.64
	6	-60.41	28.16
	20	-66.15	76.46
	4	-68.22	26.73
	3	-57.03	32.62

## Sheet: Supplementary Fig.4
	PANEL B					OLIGOMYCIN injection				FCCP injection				ANTIMYCIN injection
	P525P	56.4058	56.8426	56.6294	54.0958	56.1695	17.9898	16.3034	13.931	16.9398	165.331	192.119	191.59	191.949	15.6293	11.4742	15.7473	16.3886
	P525P	36.9981	35.4501	35.961	35.8726	36.2409	10.0031	11.0759	9.17026	10.1072	116.321	123.845	120.035	109.666	5.03724	6.08554	9.01232	6.76325
	P525P	47.6585	49.4436	47.544	47.7279	46.3201	13.1101	13.76	13.1639	11.9531	213.907	200.548	174.691	141.186	2.95351	6.53013	10.6228	10.7405
	P525P	44.4142	53.7313	49.1484	42.7718	48.884	29.01	18.2077	16.6921	24.2537	133.504	109.961	106.14	100.925	22.7616	6.57101	23.1851	24.0855
	P525P	66.2915	63.261	58.3747	61.3361	59.3739	22.7816	27.0168	30.019	23.3963	327.147	291.983	273.561	263.455	19.6318	24.8901	30.5885	29.3697
	P525P	67.519	61.1392	62.1225	63.2262	63.745	15.9505	14.096	15.5424	13.5212	132.249	130.139	127.58	119.503	10.2058	10.3793	9.87469	8.07653
	P525P	48.4237	47.8688	45.8098	45.7243	46.1459	15.3658	14.3241	14.9565	14.8835	132.162	130.344	124.759	122.255	12.7206	14.8508	16.4261	15.277
	P525P	35.9406	34.6094	33.4044	33.8105	33.936	7.07369	7.81923	7.35746	6.7687	73.2418	74.1869	74.5456	74.0423	4.31958	6.10926	7.82	8.0905
	P525P	43.2859	41.4364	39.7521	40.0435	39.0757	8.61313	9.40929	10.0784	8.82943	85.6852	76.2373	72.5683	69.1431	7.31904	7.19976	7.87841	7.70756
	P525P	58.9696	55.5091	51.1063	54.6453	51.4407	15.7991	11.2007	11.5753	9.43952	148.53	143.101	178.824	156.67	12.6151	9.7709	12.5175	11.5056
	P525P	49.0724	48.4667	49.468	49.277	50.6143	16.7828	13.0754	15.9061	13.2096	153.282	168.592	165.739	159.284	-0.724768	13.9112	18.44	18.8015
	P525P	127.005	124.623	125.084	123.97	126.574	39.9628	34.0426	36.0113	32.3143	14.3099	19.9147	17.0919	16.9631	16.4792	15.9453	15.8932	15.8749
	P525P	68.1543	65.9539	66.4172	65.1685	67.1089	14.8869	16.1036	18.5986	15.0966	144.349	118.489	107.925	92.781	12.0715	13.236	14.2992	12.5444
	P525P	46.2582	44.7529	46.2035	45.589	47.4012	14.8628	14.1429	15.9974	12.7027	159.69	109.875	83.8281	74.7593	8.61433	11.8407	11.9363	12.4179
	P525P	41.2833	38.0232	41.4897	39.6063	40.9411	14.1124	10.1503	13.4022	9.56995	163.617	153.39	112.483	100.379	14.3994	14.9743	16.2727	16.6552
	P525P	111.995	106.151	105.1	106.508	109.18	28.6391	14.3778	14.3401	12.9571	98.0938	99.1767	96.6085	95.7135	16.0962	9.4154	7.5688	4.14247
	P525P	86.1444	82.5255	83.6615	84.8397	86.3976	14.7946	14.2179	11.71	10.9046	179.71	151.434	142.289	133.858	4.0424	5.31713	7.13346	7.16206
	P525P	79.8706	76.9982	76.1595	76.8498	78.884	25.6713	23.913	24.0812	23.0833	242.178	192.359	184.878	183.344	17.3333	20.1888	22.8494	25.0818
	P525P	74.5169	74.541	72.2994	73.0524	74.4275	22.2991	20.7414	21.0347	18.9966	124.211	111.66	106.859	105.213	12.8737	15.3416	16.4073	18.4043
	P525P	152.699	133.495	125.763	120.408	118.87	135.879	122.832	91.8967	72.995	119.186	102.886	97.4714	98.0763	109.376	144.031	125.381	101.258
	P525P	43.0974	40.473	38.3828	37.7844	39.1801	19.7437	14.8121	13.5658	11.8406	167.24	132.345	119.905	104.355	14.0239	15.5594	13.3219	15.6972
	P525P	56.5043	51.8207	56.903	55.3571	55.4361	5.45329	7.91493	8.86841	9.77193	30.3857	42.2857	36.6251	35.6927	8.74885	7.01424	4.6892	3.5657
	P525P	22.8723	22.9727	23.8518	23.1617	27.0293	8.4226	6.4006	6.27677	6.47909	63.8101	62.6348	54.6311	54.6995	4.16256	5.40546	5.30351	7.13135
	P525P	16.7782	15.552	16.2651	15.5311	16.3236	3.59431	4.1632	3.98449	3.33465	32.1812	30.996	27.3449	25.7854	3.84349	3.3617	2.57572	4.32999
	P525P	24.0088	23.803	24.6471	23.9831	24.042	5.72237	5.09471	5.32488	5.30337	63.8806	60.891	54.1937	46.2754	5.32401	5.40168	5.31337	6.14352
	P525P	-4.49292	-6.01257	-5.42938	-0.96226	0.331407	-2.47248	-0.0995525	-1.39243	3.49862	-3.6105	1.03118	-1.93425	-2.78984	9.40023	4.5074	2.89227	6.7089
	P525P	91.3187	88.3138	92.1699	86.3566	91.4411	22.5746	25.3335	25.1455	24.9751	234.146	206.887	197.38	196.718	25.5702	37.0335	33.3065	37.6037
	P525P	97.3702	97.5929	101.073	99.1491	104.232	28.936	34.7081	27.0373	27.8246	279.191	306.529	304.745	305.988	38.5279	41.8629	37.4834	46.8997
	P525P	80.0743	78.3952	82.383	81.9968	85.1022	17.7821	21.9074	21.1309	20.9316	9.29677	20.3312	12.4996	14.8914	21.5814	18.0894	10.7034	18.3953
	P525P	19.1207	18.909	18.8031	18.7486	19.2832	5.54949	6.54888	5.11705	5.85553	41.7395	40.6574	38.5934	37.4472	7.03694	7.61012	7.15647	8.73249
	P525P	16.3005	17.1262	17.0347	17.3623	19.0325	3.66608	4.12844	3.91792	4.51715	38.5569	39.2004	37.6875	36.5689	6.06434	6.06335	4.36425	6.40982
	P525P	14.9271	14.3721	14.9566	15.398	15.8091	7.71268	8.18984	7.53757	7.6172	48.5241	56.6047	49.9425	43.0804	4.47498	5.26335	4.13186	5.00294
	P525L	21.304	19.2782	15.3664	18.6737	18.7657	-0.0208953	2.24521	-2.28058	-3.2612	100.987	99.1676	99.4458	99.6146	6.74536	11.409	11.3327	13.0547
	P525L	47.3999	46.4564	43.9527	45.5588	45.9207	15.5308	14.2105	13.1302	12.896	219.367	201.285	174.73	157.992	3.50585	7.64856	9.6645	12.4777
	P525L	40.2275	38.7954	36.2015	37.5072	38.1866	9.73677	10.0662	9.45916	9.8719	89.1077	81.9771	79.7746	79.22	8.1694	8.99756	9.32659	11.1075
	P525L	53.4037	52.1221	50.0328	51.8937	52.4045	11.7193	14.1262	13.6075	12.5057	235.834	216.423	195.184	187.209	-1.34443	7.39235	8.34065	9.80185
	P525L	48.171	54.9773	47.7704	51.343	49.3202	14.8124	15.4375	12.3559	16.196	119.756	105.556	102.103	97.5321	8.56465	8.515	11.3642	13.022
	P525L	647.881	648.765	628.174	677.519	584.694	143.025	160.364	165.007	160.925	1119.58	1085.59	1032.98	974.202	156.445	116.601	81.285	171.432
	P525L	39.323	19.0443	17.035	34.1716	13.2774	19.8414	15.5247	16.0005	8.40818	8.04838	1.37621	18.521	6.27686	11.2332	13.6195	20.2439	19.2569
	P525L	90.9798	94.5329	91.0574	91.8758	88.8363	9.10392	6.7879	2.40251	4.84452	10.5247	9.75398	8.53915	7.38588	1.23593	1.1283	-0.103563	1.82185
	P525L	23.9396	24.2844	23.8167	23.5557	23.745	9.92152	8.64361	9.79875	9.60881	52.2089	50.2369	49.5428	48.9314	8.99004	7.1003	7.684	7.30298
	P525L	21.9697	22.8361	21.4815	20.9327	22.8868	9.19312	8.28453	9.78222	7.24982	40.3862	33.9357	32.448	33.1377	8.00934	6.36421	8.23107	7.89949
	P525L	47.6536	47.9358	47.5615	47.7289	48.753	12.1669	10.3359	10.6051	10.2597	84.4588	74.7679	71.6709	68.6776	5.5896	6.37362	6.92189	5.88905
	P525L	30.9863	32.1452	31.184	31.238	31.8984	8.91821	8.08126	9.74332	9.36818	61.8706	56.8526	54.1344	51.8053	8.48833	8.29005	8.37829	7.36737
	P525L	18.5914	19.3553	19.3889	19.4673	19.866	6.50724	5.98083	6.70257	6.55017	62.8953	42.0695	39.2495	39.9188	5.09459	7.39221	8.89199	8.42398
	P525L	26.415	25.9782	25.5928	25.6988	25.9081	8.52181	7.17657	7.58093	7.17783	50.7471	44.3179	35.9725	31.4149	5.33633	4.61506	4.96025	4.82132
	P525L	152.78	152.452	152.738	152.021	154.858	67.2916	44.0429	36.8338	29.092	169.792	147.972	161.766	204.119	4.90093	8.88665	12.9575	12.8375
	P525L	168.017	172.735	174.306	175.544	177.641	54.9324	39.5208	40.5798	36.1923	260.18	232.509	205.223	203.949	19.6593	20.5567	25.7356	26.0684
	P525L	24.0473	24.9847	24.5417	24.5627	24.7668	6.98028	5.18383	5.62236	5.29408	45.7257	40.6092	31.729	28.2437	3.19648	3.14451	3.18856	2.91597
	P525L	55.0144	56.578	57.127	56.4465	58.1846	19.9732	13.9222	13.6063	12.1153	106.894	59.5331	58.7232	60.4091	12.5705	8.7281	10.4854	10.3878
	P525L	12.0382	12.5112	13.5051	12.632	13.08	4.40374	4.62906	4.56222	4.02056	49.4479	57.3539	65.3842	69.1275	10.3398	8.61603	7.51599	9.24304
	P525L	11.5722	11.5098	12.6541	12.3725	11.892	3.82002	3.85422	4.31662	3.89875	20.773	22.5351	22.9098	21.1048	4.45979	4.24449	3.81775	5.17123
	P525L	8.44109	8.0242	8.36491	8.60509	8.73069	0.0108503	0.369914	-0.290226	-0.858976	22.6827	24.4894	24.9678	25.9046	3.81301	0.533355	0.49092	2.51049
	P525L	14.7674	14.9488	16.3398	15.471	15.5763	3.32723	3.64689	3.21136	3.4527	42.361	41.5036	40.7749	39.7322	5.28083	5.68793	5.34881	6.25069
	P525L	12.6436	13.298	14.7989	13.7548	14.8162	4.273	4.0025	4.10366	3.68428	28.6055	28.5735	28.5233	27.3524	5.03646	5.27308	3.71138	5.4433
	P525L	12.9795	11.749	14.1504	13.4479	13.6897	2.97694	2.88718	1.76209	2.93688	39.4733	39.3343	37.2436	34.404	6.11968	5.98711	3.39589	5.06441
	P525L	8.63803	8.08085	8.73027	9.10773	8.84452	3.72472	2.47889	1.41944	1.20688	19.0334	18.6698	18.2487	15.2839	1.09874	1.84049	1.41286	1.78706
	P525L	11.6718	11.5881	12.1324	11.5984	12.0289	3.42895	2.11016	2.55359	1.88536	25.9381	24.5887	24.263	19.7963	3.78213	4.17797	3.52879	3.91731
	P525L	15.9555	15.4673	16.3528	15.6229	16.3991	1.93892	2.09943	1.31975	1.77732	11.7023	12.0042	11.0815	9.48529	1.32825	1.36573	1.571	1.6512
	P525L	10.4829	9.93555	9.34112	9.16723	9.59647	2.09187	2.03769	1.6801	1.84996	30.0756	28.2812	27.7916	27.0911	1.59653	1.56116	1.76138	1.82146
	P525L	29.7135	29.7667	32.6327	33.5566	31.2585	8.87203	7.06824	4.25182	6.51978	76.9684	62.6463	53.2386	47.8623	6.93974	10.9674	11.1589	10.1382
	PANEL D			PANEL E			PANEL F
	lac ox (nmol lactate/h/mg prot)			2DG (% of isogenic control)			glycolysis (umol glucose/h/mg prot)
	P525P	P525L		P525P	P525L		P525P	P525L
	7.43	3.43		87	77		1.074	0.823
	3.52	7.82		113	113		0.753	1.176
	7.4	8.18					0.468	0.468
	6.61	5.98					0.5	0.931
	3.98	2.83					0.396	0.392
	PANEL G			PANEL H			PANEL I
	glucose ox (nmol glucose/h/mg prot)			Q ox (nmol glutamin/h/mg prot)			FAO (nmol palmitate/h/mg prot)
	P525P	P525L		P525P	P525L		P525P	P525L
	4.1994	6.9151		0.919051	0.381943		1.94	1.17
	8.26857	6.06079		0.32641	0.597589		0.66	1.75
	11.1742	15.837		0.76565	0.927894		0.47	1.04
	13.6774	10.3666		1.07887	0.569247		0.34	0.46
	8.80589	9.4005		0.866914	0.583858		0.45

## Sheet: Supplementary Fig.5
		Abundance (a.u.)
	PANEL A	Glucose	Lactate
	Conventional DMEMF12: Neurobasal	2.56672e+07	832577
	0 mM 12C6 glucose 2 mM 12C3 lactate	2950.67	32795228
	5 mM 12C6 glucose 2 mM 12C3 lactate	7.43787e+06	31825974
	10 mM 12C6 glucose 2 mM 12C3 lactate	1.60384e+07	31912104
		Fractional Contribution Glucose		Fractional Contribution to Lactate
	PANEL B	13C	12C	13C	12C
	13C6 Glucose + 13C3 lactate	0.992404	0.00759611	0.948186	0.0518138
	13C6 Glucose + 12C lactate	0.99061	0.00938972	0.0130411	0.986959
	12C Glucose +13C3 lactate	0.0100513	0.989949	0.944352	0.0556477
	12C Glucose + 12C lactate	0.0103992	0.989601	0.0119867	0.988013
		Glucose Isotopologues							Lactate Isotopologues
	PANEL C	m+0	m+1	m+2	m+3	m+4	m+5	m+6	m+0	m+1	m+2	m+3
	13C6 Glucose + 13C3 lactate	0	0	0	5.07396e-05	0.00134333	0.0432331	0.955373	0.0449888	0.000409249	0.0209735	0.933628
	13C6 Glucose + 12C lactate	0.0019076	-0.000129386	-1.93604e-05	1.02216e-06	0.00139201	0.0433245	0.953524	1.00327	0.00171853	-0.00612186	0.00113691
	12C Glucose +13C3 lactate	1.01849	-0.00441507	-0.0140308	-0.00015008	0.000103846	3.00512e-06	-5.30871e-07	0.0488604	0.000388071	0.0210004	0.929751
	12C Glucose + 12C lactate	1.01645	-0.00248894	-0.0138898	-0.000180742	0.00010194	3.21884e-06	-5.13763e-07	1.00434	0.00175034	-0.006153	6.75465e-05
